# Supplementary material for: Results and lessons learned from the sbv IMPROVER metagenomics diagnostics for inflammatory bowel disease challenge
Source: Sci Rep. 2023 Apr 18;13:6303. doi: 10.1038/s41598-023-33050-0 (PMC10113391; doi:10.1038/s41598-023-33050-0)
Supplement: Supplementary file 1 — Supplementary Information 1. [file 41598_2023_33050_MOESM1_ESM.xlsx]

## Sheet: README
Supplementary Table 1. The summary of the teams submissions and their classification quality results. Results for different sub-challenges are presented on different pages. The following color-coding for the row was implemented:
Duplicated submission (confidence values, absolute predictions and description are matching another submission)
Absolute predictions and description (but not confidence values) are matching another submission
Possible typo in the algorithm description

## Sheet: SC1
Submission	Team	Data used	Features	Feature selection	Classification	Comment	IBD vs nonIBD		CD vs nonIBD		UC vs nonIBD		CD vs UC
							AUPR	MCC	AUPR	MCC	AUPR	MCC	AUPR	MCC
SC1_submision6	382	No training, only PRJNA400072	k-mers (k=31)	No ML, number of k-mers k=31 unique for each state with k>=1.	No ML, Number of class 1 associated k-mers/total number of kmers		0.910829	0.632195	0.923901	0.463739	0.975338	0.553399	0.561142	0.0937811
SC1_submision17	382	No training, only PRJNA400072	k-mers (k=31)	RFECV (RF n=100)	RFECV (RF n=100)		0.772287	0.366007	0.841756	0.494806	0.87793	0.440119	0.513052	0.0848555
SC1_submision8	382	He: "IBD vs nonIBD", "CD vs nonIBD", Both: "UC vs nonIBD", Schirmer: "CD vs UC"	k-mers (k=31)	SelectFromModel (LDA, n=10000)	RF		0.755458	0.35887	0.808097	0.379071	0.590585	0.0971883	0.54579	0.188473
SC1_submision1	393	Both	k-mers (k=32)	xgboost	U-test + L2		0.64968	0.288675	0.754623	0.190825	0.714793	0.430014	0.564285	0.113592
SC1_submision3	382	He:"CD vs nonIBD", Both: "UC vs nonIBD" and "IBD vs nonIBD", Schirmer: "CD vs UC"	k-mers (k=31)	RFECV (RF n=100)	RFECV (RF n=100)		0.716824	0.344031	0.770138	0.302534	0.598148	0.0474836	0.488022	-0.0461469
SC1_submision2	382	Both	k-mers (k=31)	RFECV (AdaBoost)	RFECV (AdaBoost)		0.57814	0.315377	0.685613	0.319631	0.645375	0.0924775	0.494696	-0.183969
SC1_submision12	382	Both				DUPLICATE of SC1_2, removed
SC1_submision18	382	Both	k-mers (k=31)	RFECV (LDA)	RFECV (LDA)		0.511905	0.320256	0.659528	0.296299	0.568363	0.235495	0.507192	-0.00515054
SC1_submision15	369	Both: "CD vs nonIBD", Schirmer + additional Schirmer: "IBD vs nonIBD", "UC vs nonIBD" and "CD vs UC"	HUMAnN 2 Pathways	ElasticNetCV	SVM Linear		0.478212	0.0474401	0.745514	0.333341	0.666762	0.140123	0.583275	0.188175
SC1_submision5	369	Both: "CD vs nonIBD", Schirmer + additional Schirmer: "IBD vs nonIBD", "UC vs nonIBD" and "CD vs UC"	HUMAnN 2 Pathways	RFE (SVM) for features ranking + k-fold cross-­validation k-NN (k different for each mode and task) for the selection of the optimal number of features	Majority vote for the three classifiers (three classifiers (based on k­‐NN, ensembles of learners, and SVM)		0.571501	0.282785	0.639711	0.281732	0.685698	0.149797	0.593915	0.0171892
SC1_submision13	369					DUPLICATE of SC1_5, removed
SC1_submision14	369					DUPLICATE of SC1_5, removed
SC1_submision7	369					DUPLICATE of SC1_5, removed
SC1_submision10	369	Both: "CD vs nonIBD", Schirmer + additional Schirmer: "IBD vs nonIBD", "UC vs nonIBD" and "CD vs UC"	Kaiju Taxonomy	SVM Linear	xgboost		0.436812	0.110808	0.739285	0.248989	0.64776	0.199724	0.606365	0.169171
SC1_submision16	382	He:"CD vs nonIBD", Both: "UC vs nonIBD" and "IBD vs nonIBD", Schirmer: "CD vs UC"	k-mers (k=31)	RFECV (AdaBoost)	RFECV (AdaBoost)		0.519392	0.0626916	0.795209	0.180406	0.645375	0.0924775	0.578342	0.0893038
SC1_submision11	369	Both: "CD vs nonIBD", Schirmer + additional Schirmer: "IBD vs nonIBD", "UC vs nonIBD" and "CD vs UC"	HUMAnN 2 Pathways	SVM Linear	RFECV (SVM)		0.511988	0.16604	0.615789	0.190514	0.677028	0.132986	0.60122	0.149366
SC1_submision4	369	Both: "CD vs nonIBD", Schirmer + additional Schirmer: "IBD vs nonIBD", "UC vs nonIBD" and "CD vs UC"	HUMAnN 2 Pathways	SVM Linear	LassoCV		0.463966	-0.0312195	0.672119	0.221973	0.64746	0.0855491	0.584763	0.200805
SC1_submision9	369	Both: "CD vs nonIBD", Schirmer + additional Schirmer: "IBD vs nonIBD", "UC vs nonIBD" and "CD vs UC"	Kaiju Taxonomy	SVM Linear	LassoCV		0.403908	0	0.601297	-0.00257872	0.591871	0.101262	0.540237	0.0780948

## Sheet: SC2
Submission	Team	Data Taxonomy	Data Pathways	Feature selection	Classification	Comment	IBD vs nonIBD Tax		CD vs nonIBD Tax		UC vs nonIBD Tax		CD vs UC tax		IBD vs nonIBD Path		CD vs nonIBD Path		UC vs nonIBD Path		CD vs UC Path
							AUPR	MCC	AUPR	MCC	AUPR	MCC	AUPR	MCC	AUPR	MCC	AUPR	MCC	AUPR	MCC	AUPR	MCC
SC2_submission1	383	Both, log10 normalized	Both, normalized using count per million	Randomized Logistic regression, selection threshold = 0.15	SVM 10XCV, prediction rounded	Absolute predictions are the same as SC2_41	0.500293	0.19111	0.700879	0.412812	0.637477	0.124584	0.498004	-0.102943	0.549036	0.166667	0.593046	0.302534	0.789917	0.471683	0.528838	0.110213
SC2_submission10	383	Both, log10 normalized	Both, normalized using count per million	Randomized Logistic regression, selection threshold = 0.35	SVM 10XCV, prediction rounded	Absolute predictions are the same as SC2_2	0.474997	0.263068	0.696892	0.315627	0.583292	0.0910505	0.457526	-0.0454152	0.502322	0.228598	0.649111	0.315627	0.646562	0.190941	0.514949	-0.0491188
SC2_submission11	383	Both, log10 normalized	Both, normalized using count per million	Randomized Logistic regression, selection threshold = 0.20	SVM 10XCV, prediction rounded	Absolute predictions are the same as SC2_24	0.481752	0.200008	0.646462	0.28366	0.636711	0.17946	0.518688	-0.0602414	0.468739	0.152351	0.695274	0.190825	0.698198	0.414108	0.512571	0.101413
SC2_submission12	383	Both, log10 normalized	Both, normalized using count per million	Randomized Logistic regression, selection threshold = 0.1	SVM 10XCV		0.571726	0.200008	0.780486	0.28366	0.652958	0.17946	0.553793	-0.0602414	0.514544	0.152351	0.712414	0.190825	0.752721	0.414108	0.561415	0.101413
SC2_submission13	381	Both. Within-dataset normalisation: each row was divided by its mean within each of the 3 datasets. Between-dataset normalisation: datasets were merged together, and rows were standardised by subtracting mean and dividing by standard deviation.	Both. Within-dataset normalisation: each row was divided by its mean within each of the 3 datasets. Between-dataset normalisation: datasets were merged together, and rows were standardised by subtracting mean and dividing by standard deviation.	No selection, but ranking the features based on their presence in the training data. Using only particular number of features	RAC (unpublished). Based on the tanking the features and computing the distances to class signatures (Spearman footrule)		0.486994	0.291271	0.649272	0.281305	0.6618	0.328929	0.512033	0.016129	0.497959	0.329914	0.720398	0.491157	0.715162	0.471683	0.490203	-0.0780948
SC2_submission14	383	Both, nothing is mentioned regarding the data processing	Both, nothing is mentioned regarding the data processing	Randomized Logistic regression	fastAdaboost	Absolute predictions are the same as SC2_50, descriptions are also the same	0.569993	0.232191	0.71533	0.319631	0.768916	0.308397	0.623989	0.256277	0.604137	0.232191	0.706233	0.315627	0.524065	0.235495	0.531295	0
SC2_submission15	382	He:"IBD vs nonIBD", "CD vs nonIBD"; both: "UC vs nonIBD", "CD vs UC"	He:"IBD vs nonIBD", "CD vs nonIBD"; both: "CD vs UC"; Schirmer only: "UC vs nonIBD"	RFECV (AdaBoostClassifier)			0.536023	0.180556	0.725184	0.24742	0.71806	0.240376	0.616735	-0.129032	0.659636	0.27931	0.729666	0.315627	0.831755	0	0.531291	0.0731549
SC2_submission16	369	Both, only features features having non-null variance in the training set. Surviving features are z-scored	Both, only features features having non-null variance in the training set. Surviving features are z-scored	RFE (SVM) for features ranking + k-fold cross-­validation k-NN (k different for each mode and task) for the selection of the optimal number of features	Majority vote for the three classifiers (three classifiers (based on k­‐NN, ensembles of learners, and SVM)	DUPLICATE of SC2_23, removed
SC2_submission17	378	feature-specific quantile normalization, using He as target and Schirmer to be normalized. Looks like all the data were used for the trainig	feature-specific quantile normalization, using He as target and Schirmer to be normalized. Looks like all the data were used for the trainig	Deep Learning and Particle Swarm Optimization	Deep Learning and Particle Swarm Optimization	Same as description of SC2_37, but the codes are different (this table data is based on the code)	0.324786	-0.303075	0.583454	-0.0652842	0.444224	-0.312136	0.552701	0.0224507	0.511395	0.241072	0.578409	0.0554954	0.507935	0.0309747	0.652844	0.296994
SC2_submission18	383	Both (only Species), log10 normalized	Both (only Species), normalized using count per million	Randomized Logistic regression, selection threshold = 0.30	SVM 10XCV, prediction rounded	Absolute predictions are the same as SC2_40	0.467931	0.228218	0.663795	0.284948	0.731056	0.309304	0.508825	0	0.487662	0.188877	0.603795	0.102938	0.671581	0.135328	0.555098	-0.00605449
SC2_submission19	383	Both, log10 normalized	Both, normalized using count per million	Randomized Logistic regression, selection threshold = 0.25	SVM 10XCV		0.577511	0.228598	0.750643	0.348723	0.691263	0.298845	0.523214	0.0496967	0.484087	0.171088	0.728499	0.0735509	0.725665	0.205172	0.533041	0.0283981
SC2_submission2	383	Both, log10 normalized	Both, normalized using count per million	Randomized Logistic regression, selection threshold = 0.35	SVM 10XCV		0.641185	0.263068	0.751347	0.315627	0.617831	0.0910505	0.419701	-0.0454152	0.493267	0.228598	0.65834	0.315627	0.615571	0.190941	0.480001	-0.0491188
SC2_submission20	378	feature-specific quantile normalization, using He as target and Schirmer to be normalized. Looks like all the data were used for the trainig	feature-specific quantile normalization, using He as target and Schirmer to be normalized. Looks like all the data were used for the trainig	TPOT (parameters are in the write-up)	TPOT (parameters are in the write-up)	Probably the final labeling was flipped	0.276789	-0.315544	0.447263	-0.301024	0.454647	-0.0910505	0.522334	0	0.283563	-0.337963	0.490397	0	0.447778	-0.140444	0.525042	0
SC2_submission21	383	Both (only Species), log10 normalized	Both (only Species), normalized using count per million	Randomized Logistic regression, selection threshold = 0.20	SVM 10XCV		0.54434	0.243487	0.761829	0.35582	0.632764	0.196856	0.537162	0.0100402	0.452692	0.140283	0.641712	0.280252	0.696362	0.451531	0.591335	0.016129
SC2_submission22	383	Both (only Species), log10 normalized	Both (only Species), normalized using count per million	Randomized Logistic regression, selection threshold = 0.1	SVM 10XCV		0.535449	0.182574	0.721377	0.308993	0.6431	0.204156	0.562358	0.0491188	0.559806	0.0708288	0.67819	0.146517	0.712953	0.301693	0.552329	0.0561267
SC2_submission23	369	Both, only features features having non-null variance in the training set. Surviving features are z-scored	Both, only features features having non-null variance in the training set. Surviving features are z-scored	RFE (SVM) for features ranking + k-fold cross-­validation k-NN (k different for each mode and task) for the selection of the optimal number of features	Majority vote for the three classifiers (three classifiers (based on k­‐NN, ensembles of learners, and SVM)	Same write-up, same results as SC2_16, SC2_45, SC2_47, SC2_53. Duplicated submission, kept this one	0.545886	0.27256	0.641438	0.267899	0.541113	0.0326025	0.58838	0.047379	0.447733	0.25332	0.671332	0.335343	0.474171	0	0.516756	-0.0778337
SC2_submission24	383	Both, log10 normalized	Both, normalized using count per million	Randomized Logistic regression, selection threshold = 0.20	SVM 10XCV		0.570668	0.184637	0.844834	0.319631	0.585497	0.268055	0.548612	0.0803219	0.443776	0.161208	0.711828	0.0476807	0.781242	0	0.545508	-0.019572
SC2_submission25	300	Both, simple sum normalization	Both, simple sum normalization	ANOVA F-value (parameters varry per task)	RF, SVC (CD vs UC Taxonomy)		0.651555	0.306095	0.785983	0.348323	0.790424	0.235495	0.56418	0.116944	0.570785	0.234484	0.682424	0.280252	0.710456	0.134087	0.558402	0.0780948
SC2_submission26	383	Both, nothing is mentioned regarding the data processing	Both, nothing is mentioned regarding the data processing	Randomized Logistic regression	RF	Absolute predictions are the same as SC2_63, descriptions are also the same	0.685129	0.333282	0.803494	0.319631	0.733629	0.134087	0.522677	0	0.685403	0.215831	0.745719	0.379071	0.643781	0	0.515165	0
SC2_submission27	390	Both, data log-transformed	Both, data log-transformed	Array Data Analyzer (ADA, in-house). Features selected using the thresholds (dynamic) for mean and t-test p-value.	DLDA (LDA basically)		0.647789	0.346552	0.77304	0.324485	0.760278	0.402036	0.521289	-0.118307	0.604763	0.181521	0.646092	0.107169	0.797596	0.238398	0.484634	0.0561267
SC2_submission28	382	He:"IBD vs nonIBD", "CD vs nonIBD"; both: "UC vs nonIBD"; Schirmer only: "CD vs UC"	He:"IBD vs nonIBD"; both: "CD vs nonIBD", "UC vs nonIBD"; Schirmer only: "CD vs UC"	RFECV (RF n=100)	RFECV (RF n=100)		0.710049	0.359647	0.768302	0.284948	0.609337	0.205172	0.53356	0.0777983	0.630516	0.27931	0.719139	0.315627	0.696264	0	0.538634	0.112008
SC2_submission29	381	Both (but He only for the abundance matrixes, while Schirmer for the features selection). Within-dataset normalisation: each row was divided by its mean within each of the 3 datasets. Between-dataset normalisation: datasets were merged together, and rows were standardised by subtracting mean and dividing by standard deviation.	Both (but He only for the abundance matrixes, while Schirmer for the features selection). Within-dataset normalisation: each row was divided by its mean within each of the 3 datasets. Between-dataset normalisation: datasets were merged together, and rows were standardised by subtracting mean and dividing by standard deviation.	No selection, but ranking the features based on their presence in the training data. Using only particular number of features	RAC (unpublished). Based on the tanking the features and computing the distances to class signatures (Spearman footrule)		0.484615	0.280224	0.597578	0.0880748	0.658828	0.289212	0.464495	-0.214262	0.509067	0.371656	0.687234	0.4021	0.655492	0.327426	0.496656	-0.047379
SC2_submission3	383	Both, log10 normalized	Both, normalized using count per million	RFECV (SVM)	SVM 10XCV		0.69192	0.329914	0.769355	0.344392	0.605732	-0.102162	0.494417	-0.0449013	0.450228	0.238008	0.674519	0.205909	0.781264	0.385839	0.480337	-0.016129
SC2_submission30	382	Both, nothing is mentioned regarding the data processing	Both, nothing is mentioned regarding the data processing	RFECV (LDA)	RFECV (LDA)		0.520222	0.37218	0.598931	0.248315	0.549862	0.0474836	0.523065	-0.0041335	0.463258	0.203299	0.589933	0.078807	0.672261	0.452856	0.469657	0.0484359
SC2_submission31	369	Both, min-max scaling transformation	Both, min-max scaling transformation	RFECV (SVM Linear)	SVM Linear		0.507728	0.205574	0.699291	0.296299	0.748582	0.235495	0.524815	-0.00848555	0.586782	0.344031	0.658057	0.34219	0.617315	0.153232	0.561953	0.188046
SC2_submission32	382	He:"IBD vs nonIBD", "CD vs nonIBD"; both: "UC vs nonIBD"; Schirmer only: "CD vs UC"	He:"IBD vs nonIBD", "CD vs nonIBD"; both: "CD vs UC"; Schirmer only: "UC vs nonIBD"	SelectFromModel (LDA)	RF (10000)		0.697044	0.38378	0.770768	0.379071	0.802253	0	0.612262	0.270161	0.69866	0.293294	0.795982	0.40835	0.775456	0.39521	0.480916	-0.0224507
SC2_submission33	383	Both (only Species), log10 normalized	Both (only Species), normalized using count per million	Randomized Logistic regression, selection threshold = 0.35	SVM 10XCV		0.570256	0.263068	0.770482	0.40835	0.592866	0.102694	0.453311	-0.150604	0.564806	0.23014	0.590066	0.205909	0.776661	0.235495	0.463724	-0.0633905
SC2_submission34	378	feature-specific quantile normalization, using He as target and Schirmer to be normalized. Looks like all the data were used for the trainig	feature-specific quantile normalization, using He as target and Schirmer to be normalized. Looks like all the data were used for the trainig	TPOT (parameters are in the write-up	TPOT (parameters are in the write-up	Probably the final labeling was flipped	0.279616	-0.355998	0.428094	-0.386412	0.454485	-0.235495	0.504907	0	0.285835	-0.353553	0.561611	-0.142319	0.421617	-0.421605	0.574367	0.0458272
SC2_submission35	383	Both, log10 normalized	Both, normalized using count per million	Randomized Logistic regression, selection threshold = 0.30	SVM 10XCV, prediction rounded	Absolute predictions are the same as SC2_7	0.521963	0.292101	0.65482	0.319631	0.677331	0.331382	0.512232	0.045011	0.490721	0.183915	0.603944	0.24742	0.633687	0.183894	0.522239	-0.0518476
SC2_submission36	378	feature-specific quantile normalization, using He as target and Schirmer to be normalized. Looks like all the data were used for the trainig	feature-specific quantile normalization, using He as target and Schirmer to be normalized. Looks like all the data were used for the trainig	xgboost	xgboost		0.551459	0.27031	0.839954	0.414296	0.743202	0.4572	0.646401	0	0.687257	0.382546	0.709341	0.277657	0.807326	0.402036	0.489271	-0.183969
SC2_submission37	378	feature-specific quantile normalization, using He as target and Schirmer to be normalized. Looks like all the data were used for the trainig	feature-specific quantile normalization, using He as target and Schirmer to be normalized. Looks like all the data were used for the trainig	RF (250)	RF (250)	Same as description of SC2_17, but the codes are different (this table data is based on the code)	0.694005	0.32	0.770019	0.321971	0.8118	0.431125	0.471122	-0.0449013	0.634002	0.346315	0.734814	0.256314	0.799457	0.445964	0.521481	-0.0473229
SC2_submission38	383	Both (only Species), log10 normalized	Both (only Species), normalized using count per million	Randomized Logistic regression, selection threshold = 0.15	SVM 10XCV, prediction rounded	Absolute predictions are the same as SC2_55	0.478162	0.23014	0.627397	0.352195	0.612264	0.132986	0.494852	-0.0261137	0.446409	0.133753	0.613272	0.142193	0.671792	0.198732	0.4963	0.045022
SC2_submission39	381	Both, within-dataset normalisation: each row was divided by its mean within each of the 3 datasets. Between-dataset normalisation: datasets were merged together, and rows were standardised by subtracting mean and dividing by standard deviation. Only "Species" for the taxonomy	Both, within-dataset normalisation: each row was divided by its mean within each of the 3 datasets. Between-dataset normalisation: datasets were merged together, and rows were standardised by subtracting mean and dividing by standard deviation. Only "Species" for the taxonomy	No selection, but ranking the features based on their presence in the training data	RAC (unpublished). Based on the tanking the features and computing the distances to class signatures (Spearman footrule)		0.508586	0.34601	0.656788	0.311141	0.689833	0.414614	0.504464	-0.014199	0.520186	0.336967	0.6828	0.352627	0.663055	0.298845	0.578869	0.238302
SC2_submission4	383	Both (only Species), log10 normalized	Both (only Species), normalized using count per million	Randomized Logistic regression, selection threshold = 0.35	SVM 10XCV, prediction rounded	Absolute predictions are the same as SC2_33	0.480373	0.263068	0.74145	0.40835	0.602571	0.102694	0.448188	-0.150604	0.505209	0.23014	0.603726	0.205909	0.675889	0.235495	0.502608	-0.0633905
SC2_submission40	383	Both (only Species), log10 normalized	Both (only Species), normalized using count per million	Randomized Logistic regression, selection threshold = 0.30	SVM 10XCV		0.585225	0.228218	0.782148	0.284948	0.749718	0.309304	0.508825	0	0.618498	0.188877	0.745562	0.102938	0.672566	0.135328	0.548033	-0.00605449
SC2_submission41	383	Both, log10 normalized	Both, normalized using count per million	Randomized Logistic regression, selection threshold = 0.15	SVM 10XCV		0.586663	0.19111	0.813383	0.412812	0.649507	0.124584	0.463945	-0.102943	0.671146	0.166667	0.669253	0.302534	0.800673	0.471683	0.59493	0.110213
SC2_submission42	397	Both, no normalization	Both, no normalization	InSyBio Biomarkers	InSyBio Biomarkers		0.464301	0.156528	0.614211	0.1804	0.645469	0.135526	0.465161	-0.220885	0.330098	-0.333333	0.625117	0.0936341	0.567568	0	0.549501	-0.00770051
SC2_submission43	395	Both, Constant Variable Removal, Mean Imputation, Mode Imputation, Standardization. Batch correction	Both, Constant Variable Removal, Mean Imputation, Mode Imputation, Standardization. Batch correction	MXM	JAD-Bio (RF, parameters are different per task)		0.581889	0.261848	0.833501	0.459407	0.770547	-0.145479	0.534138	-0.0780948	0.623387	0.342166	0.732633	0.378607	0.650781	-0.0880268	0.506392	-0.0041335
SC2_submission44	369	Both, min-max scaling transformation	Both, min-max scaling transformation	ElasticNetCV	SVM Linear		0.711016	0.329131	0.741846	0.190514	0.585125	0.0474836	0.520557	0.0449013	0.547005	0.309524	0.699434	0.311475	0.564536	0.308397	0.620497	0.125
SC2_submission45	369	Both, only features features having non-null variance in the training set. Surviving features are z-scored	Both, only features features having non-null variance in the training set. Surviving features are z-scored	RFE (SVM) for features ranking + k-fold cross-­validation k-NN (k different for each mode and task) for the selection of the optimal number of features	Majority vote for the three classifiers (three classifiers (based on k­‐NN, ensembles of learners, and SVM)	DUPLICATE of SC2_23, removed
SC2_submission46	382	He:"CD vs nonIBD"; both: "IBD vs nonIBD", "UC vs nonIBD", "CD vs UC"	He:"IBD vs nonIBD", "CD vs nonIBD"; Schirmer only: "CD vs UC", "UC vs nonIBD"	RFECV (SVC)	RFECV (SVC)		0.536963	0.230159	0.636811	0.257875	0.52648	0	0.64089	0	0.37526	0.152351	0.573557	0.158476	0.603746	0.134087	0.599226	-0.00926244
SC2_submission47	369	Both, only features features having non-null variance in the training set. Surviving features are z-scored	Both, only features features having non-null variance in the training set. Surviving features are z-scored	RFE (SVM) for features ranking + k-fold cross-­validation k-NN (k different for each mode and task) for the selection of the optimal number of features	Majority vote for the three classifiers (three classifiers (based on k­‐NN, ensembles of learners, and SVM)	DUPLICATE of SC2_23, removed
SC2_submission48	378	feature-specific quantile normalization, using He as target and Schirmer to be normalized. Looks like all the data were used for the trainig	feature-specific quantile normalization, using He as target and Schirmer to be normalized. Looks like all the data were used for the trainig	TPOT (parameters are in the write-up	TPOT (parameters are in the write-up	Probably the final labeling was flipped	0.307422	-0.320256	0.417755	-0.436195	0.443808	-0.223173	0.471583	0	0.31939	-0.229294	0.487976	-0.112131	0.454351	0	0.485792	0
SC2_submission49	369	Both, min-max scaling transformation	Both, min-max scaling transformation	LassoCV	SVM Linear		0.655981	0.329914	0.749881	0.253435	0.60224	-0.0744331	0.54724	-0.0633905	0.541016	0.360288	0.69185	0.344392	0.638082	0.273861	0.593944	0.220085
SC2_submission5	389	Both, replaced 0 values with big negative number	Both, replaced 0 values with big negative number	Spierman Correlation	Logistic Regression		0.426518	0.00940056	0.682232	0.285428	0.42097	-0.307426	0.449715	-0.233314	0.527706	0.0859838	0.627899	0.348323	0.654981	0.356011	0.630335	0.15401
SC2_submission50	383	Both, nothing is mentioned regarding the data processing	Both, nothing is mentioned regarding the data processing	Randomized Logistic regression	fastAdaboost	Absolute predictions are the same as SC2_14, descriptions are also the same	0.584278	0.232191	0.73742	0.319631	0.768916	0.308397	0.624245	0.256277	0.604137	0.232191	0.694725	0.315627	0.532374	0.235495	0.508443	0
SC2_submission51	387	Both, processing to the taxonomy data (norm="l2"), processing to the pathways data - keeping only those without genus, after that log10 transformation and then "l2" norm	Both, processing to the taxonomy data (norm="l2"), processing to the pathways data - keeping only those without genus, after that log10 transformation and then "l2" norm	RF	DNN		0.466851	0.200008	0.596716	0.0807569	0.434663	-0.313396	0.531571	-0.0491188	0.620667	0.264906	0.749429	0.280252	0.654656	0	0.507937	0
SC2_submission52	383	Both, nothing is mentioned regarding the data processing	Both, nothing is mentioned regarding the data processing	Regularized Logistic regression	RF	Absolute predictions are the same as SC2_60, descriptions are also the same	0.671558	0.292101	0.723122	0.315627	0.736811	0.235495	0.533702	-0.0633905	0.639335	0.232191	0.727707	0.315627	0.611655	0	0.509328	-0.0561267
SC2_submission53	369	All the data, only features features having non-null variance in the training set. Surviving features are z-scored	All the data, only features features having non-null variance in the training set. Surviving features are z-scored	RFE (SVM) for features ranking + k-fold cross-­validation k-NN (k different for each mode and task) for the selection of the optimal number of features	Majority vote for the three classifiers (three classifiers (based on k­‐NN, ensembles of learners, and SVM)	DUPLICATE of SC2_23, removed
SC2_submission54	383	Both, log10 normalized	Both, normalized using count per million	Randomized Logistic regression, selection threshold = 0.1	SVM 10XCV, prediction rounded	Absolute predictions are the same as SC2_12	0.467838	0.184637	0.683417	0.319631	0.584926	0.268055	0.564176	0.0803219	0.456585	0.161208	0.589715	0.0476807	0.765227	0	0.517969	-0.019572
SC2_submission55	383	Both (only Species), log10 normalized	Both (only Species), normalized using count per million	Randomized Logistic regression, selection threshold = 0.15	SVM 10XCV		0.557867	0.23014	0.707555	0.352195	0.651509	0.132986	0.493638	-0.0261137	0.488537	0.133753	0.683386	0.142193	0.645356	0.198732	0.546662	0.045022
SC2_submission56	378	feature-specific quantile normalization, using He as target and Schirmer to be normalized. Looks like all the data were used for the trainig	feature-specific quantile normalization, using He as target and Schirmer to be normalized. Looks like all the data were used for the trainig	LightGBM	LightGBM	Probably the final labeling was flipped	0.302422	-0.301232	0.460023	-0.176	0.524603	-0.342844	0.516129	0	0.310022	-0.337963	0.454803	-0.302143	0.475572	-0.4572	0.587527	0.00287451
SC2_submission57	383	Both (only Species), log10 normalized	Both (only Species), normalized using count per million	Randomized Logistic regression, selection threshold = 0.25	SVM 10XCV, prediction rounded	Absolute predictions are the same as SC2_58	0.466744	0.302464	0.673614	0.426213	0.698656	0.259549	0.522032	-0.0261137	0.489602	0.152351	0.606049	0.240966	0.642872	0.0924775	0.524523	0.0636792
SC2_submission58	383	Both (only Species), log10 normalized	Both (only Species), normalized using count per million	Randomized Logistic regression, selection threshold = 0.25	SVM 10XCV		0.518913	0.302464	0.759177	0.426213	0.749409	0.259549	0.538605	-0.0261137	0.572782	0.152351	0.626583	0.240966	0.735371	0.0924775	0.528195	0.0636792
SC2_submission59	383	Both, log10 normalized	Both, normalized using count per million	Randomized Logistic regression, selection threshold = 0.25	SVM 10XCV	Absolute predictions are the same as SC2_19	0.481118	0.228598	0.752022	0.348723	0.675762	0.298845	0.536781	0.0496967	0.463602	0.171088	0.584633	0.0735509	0.656451	0.205172	0.514999	0.0283981
SC2_submission6	368	Both, only taxa having 0.1 in at least 10% of samples were selected, after that only "Genus". In total 67 features. First step also for pathways, gave us 426 features	Both, only taxa having 0.1 in at least 10% of samples were selected, after that only "Genus". In total 67 features. First step also for pathways, gave us 426 features	RF (n=500, 100XCV)	RF (n=200)		0.726529	0.291417	0.834094	0.379071	0.411375	-0.273861	0.593759	0.125	0.632743	0.373408	0.696193	0.317698	0.450458	-0.2771	0.607261	0.125
SC2_submission60	383	Both, nothing is mentioned regarding the data processing	Both, nothing is mentioned regarding the data processing	Regularized Logistic regression	RF	Absolute predictions are the same as SC2_52, descriptions are also the same	0.658124	0.292101	0.816206	0.315627	0.701894	0.235495	0.534579	-0.0633905	0.69449	0.232191	0.727843	0.315627	0.639007	0	0.498858	-0.0561267
SC2_submission61	383	Both (only Species), log10 normalized	Both (only Species), normalized using count per million	Randomized Logistic regression, selection threshold = 0.1	SVM 10XCV, prediction rounded	Absolute predictions are the same as SC2_22	0.456782	0.182574	0.679736	0.308993	0.6431	0.204156	0.511165	0.0491188	0.517285	0.0708288	0.610989	0.146517	0.69563	0.301693	0.528189	0.0561267
SC2_submission62	378	feature-specific quantile normalization, using He as target and Schirmer to be normalized. Looks like all the data were used for the trainig	feature-specific quantile normalization, using He as target and Schirmer to be normalized. Looks like all the data were used for the trainig	TPOT (parameters are in the write-up	TPOT (parameters are in the write-up	Probably the final labeling was flipped	0.299883	-0.234791	0.417755	-0.436195	0.443808	-0.223173	0.471583	0	0.303706	-0.201008	0.487976	-0.112131	0.454351	0	0.496059	0
SC2_submission63	383	Both, nothing is mentioned regarding the data processing	Both, nothing is mentioned regarding the data processing	Randomized Logistic regression	RF	Absolute predictions are the same as SC2_26, descriptions are also the same	0.693462	0.333282	0.814198	0.319631	0.709408	0.134087	0.524875	0	0.71112	0.215831	0.837059	0.379071	0.644773	0	0.499451	0
SC2_submission64	383	Both (only Species), log10 normalized	Both (only Species), normalized using count per million	RFECV (SVM)	SVM 10XCV		0.567607	0.329914	0.732584	0.344392	0.655956	-0.102162	0.492029	-0.0449013	0.488878	0.238008	0.644427	0.205909	0.770632	0.385839	0.472274	-0.016129
SC2_submission7	383	Both, log10 normalized	Both, normalized using count per million	Randomized Logistic regression, selection threshold = 0.30	SVM 10XCV		0.62521	0.292101	0.68494	0.319631	0.691111	0.331382	0.528759	0.045011	0.59548	0.183915	0.576773	0.24742	0.632022	0.183894	0.527489	-0.0518476
SC2_submission8	383	Both (only Species), log10 normalized	Both (only Species), normalized using count per million	Randomized Logistic regression, selection threshold = 0.20	SVM 10XCV, prediction rounded	Absolute predictions are the same as SC2_21	0.459216	0.243487	0.663505	0.35582	0.611803	0.196856	0.544042	0.0100402	0.443242	0.140283	0.614929	0.280252	0.717722	0.451531	0.535175	0.016129
SC2_submission9	385	Both, no processing. Run on all taxa levels indipentintly, to find the one working the best based on F1	Both, no processing. Run on all taxa levels indipentintly, to find the one working the best based on F1	RF (n=5000), 10XCV	RF		0.573094	0.234484	0.838804	0.348323	0.733698	0.235495	0.566388	-0.00287451	0.656218	0.27931	0.670257	0.379071	0.682573	0	0.531888	-0.157155
