# Supplementary material for: Results and lessons learned from the sbv IMPROVER metagenomics diagnostics for inflammatory bowel disease challenge
Source: Sci Rep. 2023 Apr 18;13:6303. doi: 10.1038/s41598-023-33050-0 (PMC10113391; doi:10.1038/s41598-023-33050-0)
Supplement: Supplementary file 2 — Supplementary Information 2. [file 41598_2023_33050_MOESM2_ESM.xlsx]

## Sheet: Supplementary Table 2
Supplementary Table 2.Inclusion (1) or exclusion (0) of submissions from the non-duplicated and balanced lists.
	Non-duplicated	Balanced
SC2_submission32	1	1
SC2_submission37	1	1
SC2_submission50	0	0
SC2_submission27	1	1
SC2_submission36	1	1
SC2_submission14	1	0
SC2_submission25	1	1
SC2_submission58	0	0
SC2_submission43	1	1
SC2_submission60	0	1
SC2_submission63	0	0
SC2_submission9	1	1
SC2_submission26	1	0
SC2_submission6	1	1
SC2_submission52	1	0
SC2_submission40	0	0
SC2_submission19	1	0
SC2_submission28	1	1
SC2_submission7	1	0
SC2_submission3	1	0
SC2_submission57	1	0
SC2_submission24	1	0
SC2_submission33	0	0
SC2_submission21	0	1
SC2_submission39	1	1
SC2_submission41	0	0
SC2_submission64	0	1
SC2_submission35	0	0
SC2_submission59	0	0
SC2_submission49	1	1
SC2_submission44	1	1
SC2_submission2	1	0
SC2_submission4	1	0
SC2_submission31	1	1
SC2_submission55	0	0
SC2_submission15	1	1
SC2_submission18	1	0
SC2_submission12	0	0
SC2_submission8	1	0
SC2_submission13	1	1
SC2_submission22	1	0
SC2_submission30	1	1
SC2_submission1	1	0
SC2_submission54	0	0
SC2_submission29	1	0
SC2_submission10	0	0
SC2_submission23	1	1
SC2_submission38	1	0
SC2_submission46	1	1
SC2_submission61	0	0
SC2_submission11	1	0
SC2_submission5	1	1
SC2_submission51	1	1
SC2_submission34	1	1
SC2_submission20	1	0
SC2_submission42	1	1
SC2_submission56	1	1
SC2_submission48	1	0
SC2_submission62	1	0
SC2_submission17	1	1
