# Supplementary material for: Results and lessons learned from the sbv IMPROVER metagenomics diagnostics for inflammatory bowel disease challenge
Source: Sci Rep. 2023 Apr 18;13:6303. doi: 10.1038/s41598-023-33050-0 (PMC10113391; doi:10.1038/s41598-023-33050-0)
Supplement: Supplementary file 3 — Supplementary Information 3. [file 41598_2023_33050_MOESM3_ESM.xlsx]

## Sheet: README
Supplementary Table 3. Clinical metadata for the challenge training datasets obtained from the original publications. Results for different Training dataseets are presented on different pages.

## Sheet: Training dataset 1
Metadata fcollected from https://ibdmdb.org/tunnel/public/summary.html
External ID	Project	Participant ID	site_sub_coll	data_type	week_num	date_of_receipt	interval_days	visit_num	Research Project	PDO Number	GSSR IDs	Product	LCSET	Aggregated Lanes	WR ID	# Lanes in Aggregation	reads_raw	reads_filtered	reads_qc_fail	reads_human	reads_ribosomal	reads_viral	Delta	IntervalName	IntervalSequence	ProjectSpecificID	site_name	Age at diagnosis	Has the subject had a cholecystectomy?	Has the subject had a prior abdominal surgery (other)?	Has the next visit been scheduled?	Has the subject been given new stool kits?	Has the subject completed the FFQ/YAQ?	Education Level	Occupation	Scanned FFQ/YAQ document:	FFQ/YAQ results:	Has the subject had an appendectomy?	Has the subject had a tonsillectomy?	biopsy_location	Were study bloods drawn?	Whole blood received at Broad:	Serum tube #1 received at CSMC:	Serum tubes #2-4 received at MGH:	Whole Blood (DNA)	Serum #1	Serum #2	Serum #3	Serum #4
CSM5MCXD	G110156	C3001	C3001C11	metagenomics	20	2014-08-05	14	15	ibdmdb	PDO-10517							15170612	11141935	4000253	28424				Stool Collection #11	15	3001	Cedars-Sinai	28						Bachelor's degree	Paid							No	No	No
CSM5MCVL	G110038	C3002	C3002C8	metagenomics	14	2014-08-06	15	12	ibdmdb	PDO-10526							15712972	10614698	5091719	6555				Stool Collection #8	12	3002	Cedars-Sinai	47						Professional/Doctoral degree	Retired							No	No	No
CSM5FZ4M	G110153	C3003	C3003C6	metagenomics	9	2014-07-16	15	9	ibdmdb	PDO-10517							17662709	14191802	3459164	11743				Stool Collection #6	9	3003	Cedars-Sinai	29						Master's degree	Paid							No	No	No
CSM5MCXH	G110158	C3004	C3004C7	metagenomics	13	2014-08-12	20	11	ibdmdb	PDO-10517							15408027	12264273	3118647	25107				Stool Collection #7	11	3004	Cedars-Sinai	33						Bachelor's degree	Paid							No	No	No
CSM5MCY4	G110159	C3005	C3005C7	metagenomics	12	2014-08-13	19	11	ibdmdb	PDO-10517							12224275	9853027	2331240	40008				Stool Collection #7	11	3005	Cedars-Sinai	58						Some college, no degree	Retired							No	No	No
CSM5MCUO	G110157	C3006	C3006C6	metagenomics	9	2014-08-06	13	9	ibdmdb	PDO-10517							19661807	15777116	3760725	123966				Stool Collection #6	9	3006	Cedars-Sinai	24						Professional/Doctoral degree	Paid							No	No	No
CSM5MCW6	G110147	C3008	C3008C5	metagenomics	8	2014-08-26	7	8	ibdmdb	PDO-10517							11519145	9067660	2413232	38253				Stool Collection #5	8	3008	Cedars-Sinai	24						Unknown/Not Reported	Paid							No	No	No
CSM5MCWC	G110145	C3009	C3009C4	metagenomics	6	2014-08-19	14	7	ibdmdb	PDO-10517							15609334	11929952	3557978	121404				Stool Collection #4	7	3009	Cedars-Sinai	44						High school graduate or GED	Paid							No	No	No
CSM5MCXT	G110160	C3010	C3010C2	metagenomics	2	2014-08-14	15	5	ibdmdb	PDO-10517							5515703	4338542	1158863	18298				Stool Collection #2	5	3010	Cedars-Sinai	30						Master's degree	Paid							No	No	No
CSM67UEW_TR	C3011C9_MGX	C3011	C3011C9	metagenomics	14	2014-12-08	13	13	ibdmdb								8463135	4264790	1274691	2923654				Stool Collection #9	13	3011	Cedars-Sinai	25						Professional/Doctoral degree	Paid							No	No	No
CSM5MCZB	G110128	C3012	C3012C2	metagenomics	3	2014-09-16	22	5	ibdmdb	PDO-10517							17749042	13903402	3824477	21163				Stool Collection #2	5	3012	Cedars-Sinai	30						Master's degree	Paid							No	No	No
CSM67U9H	G110152	C3013	C3013C2	metagenomics	2	2014-09-24	15	5	ibdmdb	PDO-10517		HiSeq 2x101 Paired Lane	LCSET-8734	C8G6HANXX/3,C8G6HANXX/4,C8G6HANXX/5,C8G6HANXX/6,C8G6HANXX/7,C8G6HANXX/8		6	11309446	5166426	2640526	3502494				Stool Collection #2	5	3013	Cedars-Sinai	13						Some college, no degree	Student							No	No	No
CSM67UAK	G110122	C3015	C3015C2	metagenomics	3	2014-10-21	21	5	ibdmdb	PDO-10517							15847082	8942148	3473224	3431710				Stool Collection #2	5	3015	Cedars-Sinai	37						Unknown/Not Reported	Unknown/Not Reported							No	No	No
CSM67UAU	G110120	C3016	C3016C2	metagenomics	2	2014-10-15	15	5	ibdmdb	PDO-10517							27862876	16709059	6079405	5074412				Stool Collection #2	5	3016	Cedars-Sinai	12						Bachelor's degree	Paid							No	No	No
CSM67UB9	G116699	C3017	C3017C4	metagenomics	6	2014-11-12	15	7	ibdmdb	PDO-11163		HiSeq 2x101 Paired Lane	LCSET-8734	C8G6HANXX/3,C8G6HANXX/4,C8G6HANXX/5,C8G6HANXX/6,C8G6HANXX/7,C8G6HANXX/8		6	14719137	13171571	1527734	19832				Stool Collection #4	7	3017	Cedars-Sinai	8						Unknown/Not Reported	Unknown/Not Reported							No	No	No
CSM79HHO	G116705	C3021	C3021C2	metagenomics	1	2014-12-12	7	5	ibdmdb	PDO-11163							11855793	9119182	1231540	1505071				Stool Collection #2	5	3021	Cedars-Sinai	29						Unknown/Not Reported	Unknown/Not Reported							No	No	No
CSM67UH7	G110651	C3022	C3022C1	metagenomics	0	2014-11-24	0	4	ibdmdb	PDO-10527							16156293	12316857	3820025	19411				Stool Collection #1	4	3022	Cedars-Sinai							Unknown/Not Reported	Unknown/Not Reported							No	No	No
CSM79HH4	G116704	C3023	C3023C3	metagenomics	4	2014-12-23	14	6	ibdmdb	PDO-11163							10225754	9116647	1098538	10569				Stool Collection #3	6	3023	Cedars-Sinai	45						Unknown/Not Reported	Unknown/Not Reported							No	No	No
CSM79HHW	G110646	C3027	C3027C1	metagenomics	0	2014-12-17	0	4	ibdmdb	PDO-10527		HiSeq 2x101 Paired Lane	LCSET-8734	C8G6HANXX/3,C8G6HANXX/4,C8G6HANXX/5,C8G6HANXX/6,C8G6HANXX/7,C8G6HANXX/8		6	13110010	8901332	3204180	1004498				Stool Collection #1	4	3027	Cedars-Sinai	29							Paid							No	No	No
CSM79HKX	G110648	C3028	C3028C2	metagenomics	1	2015-01-20	13	5	ibdmdb	PDO-10527							29028121	22334780	6654701	38640				Stool Collection #2	5	3028	Cedars-Sinai	22						Unknown/Not Reported	Paid							No	No	No
CSM79HNE	G110574	C3029	C3029C2	metagenomics	1	2015-02-11	13	5	ibdmdb	PDO-10527							16431599	7140753	4556042	4734804				Stool Collection #2	5	3029	Cedars-Sinai	20						Unknown/Not Reported	Paid							No	No	No
CSM79HNO	G116742	C3030	C3030C2	metagenomics	1	2015-02-11	13	5	ibdmdb	PDO-11163							12691522	11501890	1150954	38678				Stool Collection #2	5	3030	Cedars-Sinai	5						Unknown/Not Reported	Paid							No	No	No
CSM7KOP6	G110615	C3032	C3032C2	metagenomics	2	2015-06-03	14	5	ibdmdb	PDO-10527							14407582	11020119	3312265	75198				Stool Collection #2	5	3032	Cedars-Sinai	19						Unknown/Not Reported	Paid							No	No	No
CSM7KORO	G116751	C3034	C3034C2	metagenomics	2	2015-06-23	14	5	ibdmdb	PDO-11163							5290531	3959417	554098	777016				Stool Collection #2	5	3034	Cedars-Sinai	35						Unknown/Not Reported	Unknown/Not Reported							No	No	No
CSM7KOTO	G110633	C3035	C3035C3	metagenomics	4	2015-08-18	14	6	ibdmdb	PDO-10527							14086984	9631421	3282225	1173338				Stool Collection #3	6	3035	Cedars-Sinai	30						Unknown/Not Reported	Paid							No	No	No
CSM7KOUL	G116693	C3037	C3037C3	metagenomics	4	2015-09-09	13	6	ibdmdb	PDO-11163							8870974	7888945	967344	14685				Stool Collection #3	6	3037	Cedars-Sinai	28						Unknown/Not Reported	Paid							No	No	No
MSM5LLDI	G109894	M2008	M2008C1	metagenomics	0	2013-12-11	0	4	ibdmdb	PDO-10515							21442133	5639380	4101378	11701375				Stool Collection #1	4	2008	MGH	30						Bachelor's degree	Paid							No	No	No
MSM5LLGL	G110750	M2014	M2014C13	metagenomics	24	2014-07-31	16	18	ibdmdb	PDO-10524							23099984	18129640	4961932	8412				Stool Collection #13	18	2014	MGH	30						Professional/Doctoral degree	Paid							No	No	No
MSM5LLEP	G109983	M2021	M2021C10	metagenomics	21	2014-08-07	17	14	ibdmdb	PDO-10515							19834491	15957882	3837236	39373				Stool Collection #10	14	2021	MGH	26						Some college, no degree	Student							No	No	No
MSM6J2J3	G109986	M2025	M2025C8	metagenomics	16	2014-08-13	13	12	ibdmdb	PDO-10515							11442331	8958447	2481101	2783				Stool Collection #8	12	2025	MGH	43						High school graduate or GED	Paid							No	No	No
MSM6J2HD	G110751	M2026	M2026C9	metagenomics	17	2014-08-14	7	13	ibdmdb	PDO-10524							10991837	6535443	2372328	2084066				Stool Collection #9	13	2026	MGH	21						Some college, no degree	Student							No	No	No
MSM5LLHC	G109955	M2027	M2027C7	metagenomics	15	2014-08-19	28	11	ibdmdb	PDO-10515							17518458	14184444	3322361	11653				Stool Collection #7	11	2027	MGH	41						High school graduate or GED	Paid							No	No	No
MSM6J2IE	G109981	M2028	M2028C8	metagenomics	14	2014-08-06	14	12	ibdmdb	PDO-10515							14161960	11226152	2914231	21577				Stool Collection #8	12	2028	MGH	24						Some college, no degree	Paid							No	No	No
MSM5LLF4	G109956	M2034	M2034C5	metagenomics	7	2014-08-20	15	8	ibdmdb	PDO-10515							9081852	6302589	1968964	810299				Stool Collection #5	8	2034	MGH	22						Some college, no degree	Student							No	No	No
MSM6J2HN	G111292	M2039	M2039C2	metagenomics	2	2014-08-07	17	5	ibdmdb	PDO-10525							26697101	19863682	6821108	12311				Stool Collection #2	5	2039	MGH							Bachelor's degree	Paid							No	No	No
MSM6J2JN	G109961	M2041	M2041C2	metagenomics	2	2014-08-28	14	5	ibdmdb	PDO-10515							21397284	16261036	4630373	505875				Stool Collection #2	5	2041	MGH							Bachelor's degree	Paid							No	No	No
MSM6J2JZ	G109962	M2042	M2042C2	metagenomics	1	2014-09-03	8	5	ibdmdb	PDO-10515							16695940	12711145	3981664	3131				Stool Collection #2	5	2042	MGH							High school graduate or GED	Paid							No	No	No
MSM6J2PO	G111288	M2047	M2047C1	metagenomics	0	2014-12-23	0	4	ibdmdb	PDO-10525							11582503	8027696	3515941	38866				Stool Collection #1	4	2047	MGH							Bachelor's degree	Paid							No	No	No
MSM6J2Q1	G109954	M2048	M2048C1	metagenomics	0	2014-11-07	0	4	ibdmdb	PDO-10515							20424831	16589743	3827606	7482				Stool Collection #1	4	2048	MGH							Bachelor's degree	Retired							No	No	No
MSM79H54	G109900	M2060	M2060C3	metagenomics	4	2015-02-12	14	6	ibdmdb	PDO-10515							15981339	12883607	3084947	12785				Stool Collection #3	6	2060	MGH							Professional/Doctoral degree	Paid							No	No	No
MSM79H5E	G109974	M2061	M2061C2	metagenomics	2	2015-01-29	16	5	ibdmdb	PDO-10515							14074744	10532933	3089725	452086				Stool Collection #2	5	2061	MGH								Paid							No	No	No
MSM79HF3	G111345	M2064	M2064C2	metagenomics	2	2015-03-12	15	5	ibdmdb	PDO-10525							9649718	6640025	2978367	31326				Stool Collection #2	5	2064	MGH	74						Some college, no degree	Paid							No	No	No
MSM79HDK	G111343	M2068	M2068C2	metagenomics	2	2015-04-16	15	5	ibdmdb	PDO-10525							14304204	10424978	3763292	115934				Stool Collection #2	5	2068	MGH	19						Some college, no degree	Student							No	No	No
MSM79HDA	G110216	M2069	M2069C3	metagenomics	4	2015-05-05	14	6	ibdmdb	PDO-10516							16210653	5514572	5412683	5283398				Stool Collection #3	6	2069	MGH	29						Master's degree	Paid							No	No	No
MSM79H7C	G110217	M2071	M2071C2	metagenomics	2	2015-06-15	18	5	ibdmdb	PDO-10516							23343368	16518327	6799882	25159				Stool Collection #2	5	2071	MGH	23						Bachelor's degree	Paid							No	No	No
MSM79HCG	G111365	M2072	M2072C1	metagenomics	0	2015-04-03	0	4	ibdmdb	PDO-10525							25376690	18371846	6869114	135730				Stool Collection #1	4	2072	MGH							Master's degree	Unpaid/volunteer							No	No	No
MSM79H8D	G110223	M2075	M2075C1	metagenomics	0	2015-07-17	0	4	ibdmdb	PDO-10516							25463455	16390538	9065003	7914				Stool Collection #1	4	2075	MGH							Bachelor's degree	Paid							No	No	No
MSM9VZMA	G110251	M2077	M2077C2	metagenomics	5	2015-08-31	40	5	ibdmdb	PDO-10516							31171018	20671643	10439147	60228				Stool Collection #2	5	2077	MGH							Bachelor's degree	Paid							No	No	No
MSM9VZFL	G110225	M2079	M2079C2	metagenomics	1	2015-07-28	13	5	ibdmdb	PDO-10516							16272099	11083441	5164280	24378				Stool Collection #2	5	2079	MGH							Professional/Doctoral degree	Paid							No	No	No
MSM9VZNR	G110071	M2083	M2083C2	metagenomics	3	2015-09-10	23	5	ibdmdb	PDO-10526							15900863	10298354	4802766	799743				Stool Collection #2	5	2083	MGH	20						Professional/Doctoral degree	Student							No	No	No
MSM9VZMM	G110247	M2084	M2084C1	metagenomics	0	2015-08-10	0	4	ibdmdb	PDO-10516							31021222	21739912	9086527	194783				Stool Collection #1	4	2084	MGH							Bachelor's degree	Student							No	No	No
MSM9VZPH	G110234	M2085	M2085C2	metagenomics	3	2015-09-18	24	5	ibdmdb	PDO-10516							18302227	12773622	5522315	6290				Stool Collection #2	5	2085	MGH	24						Bachelor's degree	Paid							No	No	No
MSM9VZL5	G110268	M2097	M2097C1	metagenomics	0	2015-11-17	0	4	ibdmdb	PDO-10516							27636512	17176262	10452903	7347				Stool Collection #1	4	2097	MGH							Some college, no degree	Paid							No	No	No
MSMA267V	G110127	M2103	M2103C2	metagenomics	2	2015-12-15	14	5	ibdmdb	PDO-10517							13735324	10969534	2696774	69016				Stool Collection #2	5	2103	MGH	35						Master's degree	Paid							No	No	No
[truncated: 440 more columns]

## Sheet: Training dataset 2
Metadata collected from http://gigadb.org/dataset/100317
Sample ID	Age	Geographic location (country and/or sea,region)	Environment (biome)	Description	Geographic location (latitude)	Sex	Isolation source	Height or length	Geographic location (longitude)	Molecular data type	Environment (material)	Environment (feature)	Collection date	Sequencing method	Total mass	Presence of pets or farm animals	Alternative names	Disease status	Anomynised name	Body-mass index	Diet
ERR1620255	48	China	urban biome [ENVO_01000249]	DNA extracted from feces of 48 year old Male with Crohns' disease	55.6761	Male	feces	170	12.5683	DNA	feces [ENVO_00002003]	residential building [ENVO_01000933]	1905-07-05	Illumina	64.5	No	SZAXPI029499-101	CD	GZCD001	22.3183	unchanged
ERR1620256	22	China	urban biome [ENVO_01000249]	DNA extracted from feces of 22 year old Male with Crohns' disease	55.6761	Male	feces	164	12.5683	DNA	feces [ENVO_00002003]	residential building [ENVO_01000933]	1905-07-05	Illumina	49	No	SZAXPI029500-102	CD	GZCD002	18.2183	unchanged
ERR1620257	27	China	urban biome [ENVO_01000249]	DNA extracted from feces of 27 year old Female with Crohns' disease	55.6761	Female	feces	158	12.5683	DNA	feces [ENVO_00002003]	residential building [ENVO_01000933]	1905-07-05	Illumina	40.4	No	SZAXPI029501-104	CD	GZCD003	16.1833	unchanged
ERR1620258	16	China	urban biome [ENVO_01000249]	DNA extracted from feces of 16 year old Male with Crohns' disease	55.6761	Male	feces	170	12.5683	DNA	feces [ENVO_00002003]	residential building [ENVO_01000933]	1905-07-05	Illumina	47.4	No	SZAXPI029502-105	CD	GZCD004	16.4014	unchanged
ERR1620259	22	China	urban biome [ENVO_01000249]	DNA extracted from feces of 22 year old Female with Crohns' disease	55.6761	Female	feces	158	12.5683	DNA	feces [ENVO_00002003]	residential building [ENVO_01000933]	1905-07-05	Illumina	33	No	SZAXPI029503-106	CD	GZCD005	13.219	unchanged
ERR1620260	39	China	urban biome [ENVO_01000249]	DNA extracted from feces of 39 year old Female with Crohns' disease	55.6761	Female	feces	155	12.5683	DNA	feces [ENVO_00002003]	residential building [ENVO_01000933]	1905-07-05	Illumina	42.4	No	SZAXPI029541-107	CD	GZCD006	17.6483	unchanged
ERR1620261	17	China	urban biome [ENVO_01000249]	DNA extracted from feces of 17 year old Male with Crohns' disease	55.6761	Male	feces	154	12.5683	DNA	feces [ENVO_00002003]	residential building [ENVO_01000933]	1905-07-05	Illumina	46.7	No	SZAXPI029542-108	CD	GZCD007	19.6913	unchanged
ERR1620262	43	China	urban biome [ENVO_01000249]	DNA extracted from feces of 43 year old Female with Crohns' disease	55.6761	Female	feces	158	12.5683	DNA	feces [ENVO_00002003]	residential building [ENVO_01000933]	1905-07-05	Illumina	36.5	No	SZAXPI029544-123	CD	GZCD009	14.6211	unchanged
ERR1620263	27	China	urban biome [ENVO_01000249]	DNA extracted from feces of 27 year old Male with Crohns' disease	55.6761	Male	feces	166	12.5683	DNA	feces [ENVO_00002003]	residential building [ENVO_01000933]	1905-07-05	Illumina	51	No	SZAXPI029545-129	CD	GZCD010	18.5078	unchanged
ERR1620264	27	China	urban biome [ENVO_01000249]	DNA extracted from feces of 27 year old Male with Crohns' disease	55.6761	Male	feces	173	12.5683	DNA	feces [ENVO_00002003]	residential building [ENVO_01000933]	1905-07-05	Illumina	48	No	SZAXPI029546-133	CD	GZCD011	16.038	unchanged
ERR1620265	22	China	urban biome [ENVO_01000249]	DNA extracted from feces of 22 year old Male with Crohns' disease	55.6761	Male	feces	180	12.5683	DNA	feces [ENVO_00002003]	residential building [ENVO_01000933]	1905-07-05	Illumina	59.5	No	SZAXPI029548-140	CD	GZCD013	18.3642	unchanged
ERR1620266	42	China	urban biome [ENVO_01000249]	DNA extracted from feces of 42 year old Female with Crohns' disease	55.6761	Female	feces	153	12.5683	DNA	feces [ENVO_00002003]	residential building [ENVO_01000933]	1905-07-05	Illumina	58.3	No	SZAXPI029549-142	CD	GZCD014	24.905	unchanged
ERR1620267	29	China	urban biome [ENVO_01000249]	DNA extracted from feces of 29 year old Male with Crohns' disease	55.6761	Male	feces	167	12.5683	DNA	feces [ENVO_00002003]	residential building [ENVO_01000933]	1905-07-05	Illumina	46.1	No	SZAXPI029550-158	CD	GZCD015	16.5298	unchanged
ERR1620268	21	China	urban biome [ENVO_01000249]	DNA extracted from feces of 21 year old Male with Crohns' disease	55.6761	Male	feces	162	12.5683	DNA	feces [ENVO_00002003]	residential building [ENVO_01000933]	1905-07-05	Illumina	51.5	No	SZAXPI029460-123	CD	GZCD016	19.6235	unchanged
ERR1620269	21	China	urban biome [ENVO_01000249]	DNA extracted from feces of 21 year old Male with Crohns' disease	55.6761	Male	feces	162	12.5683	DNA	feces [ENVO_00002003]	residential building [ENVO_01000933]	1905-07-05	Illumina	51.5	No	RSZAXPI003105-143	CD	GZCD016EEN	19.6235	ENSURE
ERR1620270	31	China	urban biome [ENVO_01000249]	DNA extracted from feces of 31 year old Male with Crohns' disease	55.6761	Male	feces	169	12.5683	DNA	feces [ENVO_00002003]	residential building [ENVO_01000933]	1905-07-05	Illumina	51.1	No	SZAXPI029467-166	CD	GZCD017	17.8915	unchanged
ERR1620271	28	China	urban biome [ENVO_01000249]	DNA extracted from feces of 28 year old Female with Crohns' disease	55.6761	Female	feces	160	12.5683	DNA	feces [ENVO_00002003]	residential building [ENVO_01000933]	1905-07-05	Illumina	42.9	No	SZAXPI029473-40	CD	GZCD019	16.7578	unchanged
ERR1620272	33	China	urban biome [ENVO_01000249]	DNA extracted from feces of 33 year old Male with Crohns' disease	55.6761	Male	feces	174	12.5683	DNA	feces [ENVO_00002003]	residential building [ENVO_01000933]	1905-07-05	Illumina	70.3	No	SZAXPI029474-42	CD	GZCD020	23.2197	unchanged
ERR1620273	33	China	urban biome [ENVO_01000249]	DNA extracted from feces of 33 year old Male with Crohns' disease	55.6761	Male	feces	174	12.5683	DNA	feces [ENVO_00002003]	residential building [ENVO_01000933]	1905-07-05	Illumina	68.1	No	RSZAXPI003108-148	CD	GZCD020EEN	22.4931	ENSURE, PEPTISON
ERR1620274	29	China	urban biome [ENVO_01000249]	DNA extracted from feces of 29 year old Male with Crohns' disease	55.6761	Male	feces	175	12.5683	DNA	feces [ENVO_00002003]	residential building [ENVO_01000933]	1905-07-05	Illumina	64.1	No	SZAXPI029475-44	CD	GZCD021	20.9306	unchanged
ERR1620275	29	China	urban biome [ENVO_01000249]	DNA extracted from feces of 29 year old Male with Crohns' disease	55.6761	Male	feces	165	12.5683	DNA	feces [ENVO_00002003]	residential building [ENVO_01000933]	1905-07-05	Illumina	42	No	SZAXPI029479-64	CD	GZCD022	15.427	unchanged
ERR1620276	23	China	urban biome [ENVO_01000249]	DNA extracted from feces of 23 year old Male with Crohns' disease	55.6761	Male	feces	175	12.5683	DNA	feces [ENVO_00002003]	residential building [ENVO_01000933]	1905-07-05	Illumina	70	No	SZAXPI029486-84	CD	GZCD023	22.8571	unchanged
ERR1620278	44	China	urban biome [ENVO_01000249]	DNA extracted from feces of 44 year old Female with Crohns' disease	55.6761	Female	feces	168	12.5683	DNA	feces [ENVO_00002003]	residential building [ENVO_01000933]	1905-07-05	Illumina	59	No	SZAXPI029497-98	CD	GZCD026	20.9042	unchanged
ERR1620279	44	China	urban biome [ENVO_01000249]	DNA extracted from feces of 44 year old Female with Crohns' disease	55.6761	Female	feces	168	12.5683	DNA	feces [ENVO_00002003]	residential building [ENVO_01000933]	1905-07-05	Illumina	59	No	RSZAXPI003083-117	CD	GZCD026EEN	20.9042	NUTRISON POWDER
ERR1620280	36	China	urban biome [ENVO_01000249]	DNA extracted from feces of 36 year old Male with Crohns' disease	55.6761	Male	feces	168	12.5683	DNA	feces [ENVO_00002003]	residential building [ENVO_01000933]	1905-07-05	Illumina	49.3	No	SZAXPI029461-129	CD	GZCD027	17.4674	unchanged
ERR1620281	36	China	urban biome [ENVO_01000249]	DNA extracted from feces of 36 year old Male with Crohns' disease	55.6761	Male	feces	168	12.5683	DNA	feces [ENVO_00002003]	residential building [ENVO_01000933]	1905-07-05	Illumina	49.3	No	RSZAXPI003104-142	CD	GZCD027EEN	17.4674	ENSURE
ERR1620282	31	China	urban biome [ENVO_01000249]	DNA extracted from feces of 31 year old Male with Crohns' disease	55.6761	Male	feces	172	12.5683	DNA	feces [ENVO_00002003]	residential building [ENVO_01000933]	1905-07-05	Illumina	65	No	SZAXPI029462-133	CD	GZCD028	21.9713	unchanged
ERR1620283	25	China	urban biome [ENVO_01000249]	DNA extracted from feces of 25 year old Male with Crohns' disease	55.6761	Male	feces	173	12.5683	DNA	feces [ENVO_00002003]	residential building [ENVO_01000933]	1905-07-05	Illumina	56.9	No	SZAXPI029463-136	CD	GZCD029	19.0117	unchanged
ERR1620284	25	China	urban biome [ENVO_01000249]	DNA extracted from feces of 25 year old Male with Crohns' disease	55.6761	Male	feces	173	12.5683	DNA	feces [ENVO_00002003]	residential building [ENVO_01000933]	1905-07-05	Illumina	56	No	RSZAXPI003106-145	CD	GZCD029EEN	18.7109	unchanged
ERR1620285	23	China	urban biome [ENVO_01000249]	DNA extracted from feces of 23 year old Male with Crohns' disease	55.6761	Male	feces	170	12.5683	DNA	feces [ENVO_00002003]	residential building [ENVO_01000933]	1905-07-05	Illumina	65	No	SZAXPI029464-140	CD	GZCD030	22.4913	unchanged
ERR1620286	40	China	urban biome [ENVO_01000249]	DNA extracted from feces of 40 year old Female with Crohns' disease	55.6761	Female	feces	157	12.5683	DNA	feces [ENVO_00002003]	residential building [ENVO_01000933]	1905-07-05	Illumina	53.8	No	SZAXPI029466-158	CD	GZCD032	21.8264	unchanged
ERR1620287	40	China	urban biome [ENVO_01000249]	DNA extracted from feces of 40 year old Female with Crohns' disease	55.6761	Female	feces	157	12.5683	DNA	feces [ENVO_00002003]	residential building [ENVO_01000933]	1905-07-05	Illumina	54	No	RSZAXPI003107-147	CD	GZCD032EEN	21.9076	FRESUBIN
ERR1620288	30	China	urban biome [ENVO_01000249]	DNA extracted from feces of 30 year old Male with Crohns' disease	55.6761	Male	feces	168	12.5683	DNA	feces [ENVO_00002003]	residential building [ENVO_01000933]	1905-07-05	Illumina	55	No	SZAXPI029468-169	CD	GZCD033	19.487	unchanged
ERR1620289	39	China	urban biome [ENVO_01000249]	DNA extracted from feces of 39 year old Female with Crohns' disease	55.6761	Female	feces	150	12.5683	DNA	feces [ENVO_00002003]	residential building [ENVO_01000933]	1905-07-05	Illumina	45	No	SZAXPI029469-27	CD	GZCD034	20	unchanged
ERR1620290	27	China	urban biome [ENVO_01000249]	DNA extracted from feces of 27 year old Male with Crohns' disease	55.6761	Male	feces	167	12.5683	DNA	feces [ENVO_00002003]	residential building [ENVO_01000933]	1905-07-05	Illumina	54	No	SZAXPI029471-33	CD	GZCD036	19.3625	unchanged
ERR1620291	30	China	urban biome [ENVO_01000249]	DNA extracted from feces of 30 year old Male with Crohns' disease	55.6761	Male	feces	179	12.5683	DNA	feces [ENVO_00002003]	residential building [ENVO_01000933]	1905-07-05	Illumina	70.6	No	SZAXPI029476-50	CD	GZCD037	22.0343	unchanged
ERR1620292	35	China	urban biome [ENVO_01000249]	DNA extracted from feces of 35 year old Male with Crohns' disease	55.6761	Male	feces	175	12.5683	DNA	feces [ENVO_00002003]	residential building [ENVO_01000933]	1905-07-05	Illumina	63	No	SZAXPI029480-66	CD	GZCD040	20.5714	unchanged
ERR1620293	28	China	urban biome [ENVO_01000249]	DNA extracted from feces of 28 year old Male with Crohns' disease	55.6761	Male	feces	177	12.5683	DNA	feces [ENVO_00002003]	residential building [ENVO_01000933]	1905-07-05	Illumina	56.5	No	SZAXPI029482-77	CD	GZCD042	18.0344	unchanged
ERR1620294	24	China	urban biome [ENVO_01000249]	DNA extracted from feces of 24 year old Male with Crohns' disease	55.6761	Male	feces	178	12.5683	DNA	feces [ENVO_00002003]	residential building [ENVO_01000933]	1905-07-05	Illumina	73.7	No	SZAXPI029483-78	CD	GZCD043	23.261	unchanged
ERR1620295	25	China	urban biome [ENVO_01000249]	DNA extracted from feces of 25 year old Male with Crohns' disease	55.6761	Male	feces	174	12.5683	DNA	feces [ENVO_00002003]	residential building [ENVO_01000933]	1905-07-05	Illumina	57	No	SZAXPI029484-80	CD	GZCD044	18.8268	unchanged
ERR1620296	18	China	urban biome [ENVO_01000249]	DNA extracted from feces of 18 year old Male with Crohns' disease	55.6761	Male	feces	155	12.5683	DNA	feces [ENVO_00002003]	residential building [ENVO_01000933]	1905-07-05	Illumina	57	No	SZAXPI029485-81	CD	GZCD045	23.7253	unchanged
ERR1620297	not recorded	China	urban biome [ENVO_01000249]	DNA extracted from feces of NA year old NA with Crohns' disease	55.6761	not recorded	feces	not recorded	12.5683	DNA	feces [ENVO_00002003]	residential building [ENVO_01000933]	1905-07-05	Illumina	not recorded	No	SZAXPI029493-93	CD	GZCD046	not recorded	unchanged
ERR1620298	18	China	urban biome [ENVO_01000249]	DNA extracted from feces of 18 year old Male with Crohns' disease	55.6761	Male	feces	173	12.5683	DNA	feces [ENVO_00002003]	residential building [ENVO_01000933]	1905-07-05	Illumina	45.9	No	SZAXPI029494-94	CD	GZCD047	15.3363	unchanged
ERR1620299	18	China	urban biome [ENVO_01000249]	DNA extracted from feces of 18 year old Male with Crohns' disease	55.6761	Male	feces	173	12.5683	DNA	feces [ENVO_00002003]	residential building [ENVO_01000933]	1905-07-05	Illumina	45.9	No	RSZAXPI003077-109	CD	GZCD047EEN	15.3363	ENSURE
ERR1620300	15	China	urban biome [ENVO_01000249]	DNA extracted from feces of 15 year old Male with Crohns' disease	55.6761	Male	feces	164	12.5683	DNA	feces [ENVO_00002003]	residential building [ENVO_01000933]	1905-07-05	Illumina	49.3	No	SZAXPI029495-96	CD	GZCD048	18.3299	unchanged
ERR1620301	40	China	urban biome [ENVO_01000249]	DNA extracted from feces of 40 year old Male with Crohns' disease	55.6761	Male	feces	175	12.5683	DNA	feces [ENVO_00002003]	residential building [ENVO_01000933]	1905-07-05	Illumina	56	No	SZAXPI029496-97	CD	GZCD049	18.2857	unchanged
ERR1620302	35	China	urban biome [ENVO_01000249]	DNA extracted from feces of 35 year old Male with Crohns' disease	55.6761	Male	feces	166	12.5683	DNA	feces [ENVO_00002003]	residential building [ENVO_01000933]	1905-07-05	Illumina	67.3	No	SZAXPI029498-99	CD	GZCD050	24.423	unchanged
ERR1620303	42	China	urban biome [ENVO_01000249]	DNA extracted from feces of 42 year old Male with Crohns' disease	55.6761	Male	feces	171	12.5683	DNA	feces [ENVO_00002003]	residential building [ENVO_01000933]	1905-07-05	Illumina	49.7	No	RSZAXPI003069-101	CD	GZCD052	16.9967	unchanged
ERR1620304	25	China	urban biome [ENVO_01000249]	DNA extracted from feces of 25 year old Male with Crohns' disease	55.6761	Male	feces	160	12.5683	DNA	feces [ENVO_00002003]	residential building [ENVO_01000933]	1905-07-05	Illumina	35.8	No	RSZAXPI003062-102	CD	GZCD053	13.9844	unchanged
ERR1620305	25	China	urban biome [ENVO_01000249]	DNA extracted from feces of 25 year old Male with Crohns' disease	55.6761	Male	feces	160	12.5683	DNA	feces [ENVO_00002003]	residential building [ENVO_01000933]	1905-07-05	Illumina	35.8	No	RSZAXPI003093-124	CD	GZCD053EEN	13.9844	ENSURENUTRISON POWDER
ERR1620306	23	China	urban biome [ENVO_01000249]	DNA extracted from feces of 23 year old Male with Crohns' disease	55.6761	Male	feces	163	12.5683	DNA	feces [ENVO_00002003]	residential building [ENVO_01000933]	1905-07-05	Illumina	44.5	No	RSZAXPI003063-104	CD	GZCD054	16.7488	unchanged
ERR1620307	23	China	urban biome [ENVO_01000249]	DNA extracted from feces of 23 year old Male with Crohns' disease	55.6761	Male	feces	163	12.5683	DNA	feces [ENVO_00002003]	residential building [ENVO_01000933]	1905-07-05	Illumina	44.5	No	RSZAXPI003094-125	CD	GZCD054EEN	16.7488	ENSURE
ERR1620308	24	China	urban biome [ENVO_01000249]	DNA extracted from feces of 24 year old Male with Crohns' disease	55.6761	Male	feces	169	12.5683	DNA	feces [ENVO_00002003]	residential building [ENVO_01000933]	1905-07-05	Illumina	47	No	RSZAXPI003065-105	CD	GZCD055	16.456	unchanged
ERR1620309	24	China	urban biome [ENVO_01000249]	DNA extracted from feces of 24 year old Male with Crohns' disease	55.6761	Male	feces	169	12.5683	DNA	feces [ENVO_00002003]	residential building [ENVO_01000933]	1905-07-05	Illumina	47	No	RSZAXPI003095-129	CD	GZCD055EEN	16.456	ENSURE
ERR1620313	23	China	urban biome [ENVO_01000249]	DNA extracted from feces of 23 year old Female with Crohns' disease	55.6761	Female	feces	150	12.5683	DNA	feces [ENVO_00002003]	residential building [ENVO_01000933]	1905-07-05	Illumina	35.5	No	RSZAXPI003078-111	CD	GZCD059	15.7778	unchanged
ERR1620314	23	China	urban biome [ENVO_01000249]	DNA extracted from feces of 23 year old Female with Crohns' disease	55.6761	Female	feces	150	12.5683	DNA	feces [ENVO_00002003]	residential building [ENVO_01000933]	1905-07-05	Illumina	35.5	No	RSZAXPI003099-133	CD	GZCD059EEN	15.7778	FRESUBIN
ERR1620315	36	China	urban biome [ENVO_01000249]	DNA extracted from feces of 36 year old Female with Crohns' disease	55.6761	Female	feces	155	12.5683	DNA	feces [ENVO_00002003]	residential building [ENVO_01000933]	1905-07-05	Illumina	43.9	No	RSZAXPI003079-113	CD	GZCD060	18.2726	unchanged
ERR1620316	22	China	urban biome [ENVO_01000249]	DNA extracted from feces of 22 year old Male with Crohns' disease	55.6761	Male	feces	175	12.5683	DNA	feces [ENVO_00002003]	residential building [ENVO_01000933]	1905-07-05	Illumina	59.4	No	RSZAXPI003080-114	CD	GZCD061	19.3959	unchanged
ERR1620317	22	China	urban biome [ENVO_01000249]	DNA extracted from feces of 22 year old Male with Crohns' disease	55.6761	Male	feces	175	12.5683	DNA	feces [ENVO_00002003]	residential building [ENVO_01000933]	1905-07-05	Illumina	59.4	No	RSZAXPI003101-139	CD	GZCD061EEN	19.3959	ENSURE
ERR1620318	31	China	urban biome [ENVO_01000249]	DNA extracted from feces of 31 year old Male with Crohns' disease	55.6761	Male	feces	173	12.5683	DNA	feces [ENVO_00002003]	residential building [ENVO_01000933]	1905-07-05	Illumina	63	No	RSZAXPI003081-115	CD	GZCD062	21.0498	unchanged
ERR1620319	31	China	urban biome [ENVO_01000249]	DNA extracted from feces of 31 year old Male with Crohns' disease	55.6761	Male	feces	173	12.5683	DNA	feces [ENVO_00002003]	residential building [ENVO_01000933]	1905-07-05	Illumina	63	No	RSZAXPI003102-140	CD	GZCD062EEN	21.0498	ENSURE
ERR1620320	21	China	urban biome [ENVO_01000249]	DNA extracted from feces of 21 year old Female with Crohns' disease	55.6761	Female	feces	154	12.5683	DNA	feces [ENVO_00002003]	residential building [ENVO_01000933]	1905-07-05	Illumina	36.2	No	RSZAXPI003082-116	CD	GZCD063	15.264	unchanged
ERR1620321	21	China	urban biome [ENVO_01000249]	DNA extracted from feces of 21 year old Female with Crohns' disease	55.6761	Female	feces	154	12.5683	DNA	feces [ENVO_00002003]	residential building [ENVO_01000933]	1905-07-05	Illumina	36.2	No	RSZAXPI003103-141	CD	GZCD063EEN	15.264	ENSURE
ERR1620322	26	China	urban biome [ENVO_01000249]	DNA extracted from feces of healthy 26 year old Male	55.6761	Male	feces	168	12.5683	DNA	feces [ENVO_00002003]	residential building [ENVO_01000933]	1905-07-05	Illumina	60	No	SZAXPI029551-166	Control	GZCT001	21.2585	unchanged
ERR1620323	44	China	urban biome [ENVO_01000249]	DNA extracted from feces of healthy 44 year old Male	55.6761	Male	feces	172	12.5683	DNA	feces [ENVO_00002003]	residential building [ENVO_01000933]	1905-07-05	Illumina	75	No	SZAXPI029552-169	Control	GZCT002	25.3515	unchanged
ERR1620324	24	China	urban biome [ENVO_01000249]	DNA extracted from feces of healthy 24 year old Male	55.6761	Male	feces	172	12.5683	DNA	feces [ENVO_00002003]	residential building [ENVO_01000933]	1905-07-05	Illumina	70	No	SZAXPI029553-32	Control	GZCT003	23.6614	unchanged
ERR1620325	24	China	urban biome [ENVO_01000249]	DNA extracted from feces of healthy 24 year old Male	55.6761	Male	feces	165	12.5683	DNA	feces [ENVO_00002003]	residential building [ENVO_01000933]	1905-07-05	Illumina	60	No	SZAXPI029554-33	Control	GZCT004	22.0386	unchanged
ERR1620326	22	China	urban biome [ENVO_01000249]	DNA extracted from feces of healthy 22 year old Female	55.6761	Female	feces	166	12.5683	DNA	feces [ENVO_00002003]	residential building [ENVO_01000933]	1905-07-05	Illumina	57	No	SZAXPI029555-35	Control	GZCT005	20.6852	unchanged
ERR1620327	23	China	urban biome [ENVO_01000249]	DNA extracted from feces of healthy 23 year old Male	55.6761	Male	feces	170	12.5683	DNA	feces [ENVO_00002003]	residential building [ENVO_01000933]	1905-07-05	Illumina	54	No	SZAXPI029556-40	Control	GZCT006	18.6851	unchanged
ERR1620328	22	China	urban biome [ENVO_01000249]	DNA extracted from feces of healthy 22 year old Male	55.6761	Male	feces	174.5	12.5683	DNA	feces [ENVO_00002003]	residential building [ENVO_01000933]	1905-07-05	Illumina	68	No	SZAXPI029557-42	Control	GZCT007	22.3315	unchanged
ERR1620329	24	China	urban biome [ENVO_01000249]	DNA extracted from feces of healthy 24 year old Male	55.6761	Male	feces	163	12.5683	DNA	feces [ENVO_00002003]	residential building [ENVO_01000933]	1905-07-05	Illumina	57	No	SZAXPI029558-44	Control	GZCT008	21.4536	unchanged
ERR1620330	23	China	urban biome [ENVO_01000249]	DNA extracted from feces of healthy 23 year old Male	55.6761	Male	feces	168	12.5683	DNA	feces [ENVO_00002003]	residential building [ENVO_01000933]	1905-07-05	Illumina	60	No	SZAXPI029559-50	Control	GZCT009	21.2585	unchanged
ERR1620331	24	China	urban biome [ENVO_01000249]	DNA extracted from feces of healthy 24 year old Male	55.6761	Male	feces	165	12.5683	DNA	feces [ENVO_00002003]	residential building [ENVO_01000933]	1905-07-05	Illumina	55	No	SZAXPI029560-51	Control	GZCT010	20.202	unchanged
ERR1620332	24	China	urban biome [ENVO_01000249]	DNA extracted from feces of healthy 24 year old Male	55.6761	Male	feces	170	12.5683	DNA	feces [ENVO_00002003]	residential building [ENVO_01000933]	1905-07-05	Illumina	65	No	SZAXPI029561-52	Control	GZCT011	22.4913	unchanged
ERR1620334	14	China	urban biome [ENVO_01000249]	DNA extracted from feces of healthy 14 year old Male	55.6761	Male	feces	162	12.5683	DNA	feces [ENVO_00002003]	residential building [ENVO_01000933]	1905-07-05	Illumina	55	No	SZAXPI029563-66	Control	GZCT013	20.9572	unchanged
ERR1620335	13	China	urban biome [ENVO_01000249]	DNA extracted from feces of healthy 13 year old Male	55.6761	Male	feces	160	12.5683	DNA	feces [ENVO_00002003]	residential building [ENVO_01000933]	1905-07-05	Illumina	44.5	No	SZAXPI029564-74	Control	GZCT014	17.3828	unchanged
ERR1620336	13	China	urban biome [ENVO_01000249]	DNA extracted from feces of healthy 13 year old Male	55.6761	Male	feces	160	12.5683	DNA	feces [ENVO_00002003]	residential building [ENVO_01000933]	1905-07-05	Illumina	45	No	SZAXPI029565-77	Control	GZCT015	17.5781	unchanged
ERR1620337	14	China	urban biome [ENVO_01000249]	DNA extracted from feces of healthy 14 year old Male	55.6761	Male	feces	158	12.5683	DNA	feces [ENVO_00002003]	residential building [ENVO_01000933]	1905-07-05	Illumina	50	No	SZAXPI029566-78	Control	GZCT016	20.0288	unchanged
ERR1620338	13	China	urban biome [ENVO_01000249]	DNA extracted from feces of healthy 13 year old Male	55.6761	Male	feces	162	12.5683	DNA	feces [ENVO_00002003]	residential building [ENVO_01000933]	1905-07-05	Illumina	45	No	SZAXPI029567-80	Control	GZCT017	17.1468	unchanged
ERR1620339	14	China	urban biome [ENVO_01000249]	DNA extracted from feces of healthy 14 year old Male	55.6761	Male	feces	163	12.5683	DNA	feces [ENVO_00002003]	residential building [ENVO_01000933]	1905-07-05	Illumina	50	No	SZAXPI029568-81	Control	GZCT018	18.8189	unchanged
ERR1620340	14	China	urban biome [ENVO_01000249]	DNA extracted from feces of healthy 14 year old Male	55.6761	Male	feces	165	12.5683	DNA	feces [ENVO_00002003]	residential building [ENVO_01000933]	1905-07-05	Illumina	64	No	SZAXPI029569-84	Control	GZCT019	23.5078	unchanged
ERR1620341	13	China	urban biome [ENVO_01000249]	DNA extracted from feces of healthy 13 year old Male	55.6761	Male	feces	165	12.5683	DNA	feces [ENVO_00002003]	residential building [ENVO_01000933]	1905-07-05	Illumina	53	No	SZAXPI029570-85	Control	GZCT020	19.4674	unchanged
ERR1620342	14	China	urban biome [ENVO_01000249]	DNA extracted from feces of healthy 14 year old Male	55.6761	Male	feces	163	12.5683	DNA	feces [ENVO_00002003]	residential building [ENVO_01000933]	1905-07-05	Illumina	50	No	SZAXPI029571-86	Control	GZCT021	18.8189	unchanged
ERR1620343	16	China	urban biome [ENVO_01000249]	DNA extracted from feces of healthy 16 year old Male	55.6761	Male	feces	178	12.5683	DNA	feces [ENVO_00002003]	residential building [ENVO_01000933]	1905-07-05	Illumina	67	No	SZAXPI029572-87	Control	GZCT022	21.1463	unchanged
ERR1620344	16	China	urban biome [ENVO_01000249]	DNA extracted from feces of healthy 16 year old Male	55.6761	Male	feces	176	12.5683	DNA	feces [ENVO_00002003]	residential building [ENVO_01000933]	1905-07-05	Illumina	65	No	SZAXPI029573-88	Control	GZCT023	20.984	unchanged
ERR1620346	16	China	urban biome [ENVO_01000249]	DNA extracted from feces of healthy 16 year old Male	55.6761	Male	feces	171	12.5683	DNA	feces [ENVO_00002003]	residential building [ENVO_01000933]	1905-07-05	Illumina	55	No	SZAXPI029575-90	Control	GZCT025	18.8092	unchanged
ERR1620347	17	China	urban biome [ENVO_01000249]	DNA extracted from feces of healthy 17 year old Male	55.6761	Male	feces	182	12.5683	DNA	feces [ENVO_00002003]	residential building [ENVO_01000933]	1905-07-05	Illumina	63	No	SZAXPI029576-93	Control	GZCT026	19.0194	unchanged
ERR1620348	16	China	urban biome [ENVO_01000249]	DNA extracted from feces of healthy 16 year old Male	55.6761	Male	feces	170	12.5683	DNA	feces [ENVO_00002003]	residential building [ENVO_01000933]	1905-07-05	Illumina	60	No	SZAXPI029577-94	Control	GZCT027	20.7612	unchanged
ERR1620349	16	China	urban biome [ENVO_01000249]	DNA extracted from feces of healthy 16 year old Male	55.6761	Male	feces	186	12.5683	DNA	feces [ENVO_00002003]	residential building [ENVO_01000933]	1905-07-05	Illumina	102	No	SZAXPI029578-96	Control	GZCT028	29.4832	unchanged
ERR1620350	17	China	urban biome [ENVO_01000249]	DNA extracted from feces of healthy 17 year old Male	55.6761	Male	feces	174	12.5683	DNA	feces [ENVO_00002003]	residential building [ENVO_01000933]	1905-07-05	Illumina	64	No	SZAXPI029579-97	Control	GZCT029	21.1389	unchanged
ERR1620351	16	China	urban biome [ENVO_01000249]	DNA extracted from feces of healthy 16 year old Male	55.6761	Male	feces	176	12.5683	DNA	feces [ENVO_00002003]	residential building [ENVO_01000933]	1905-07-05	Illumina	55	No	SZAXPI029580-98	Control	GZCT030	17.7557	unchanged
ERR1620352	16	China	urban biome [ENVO_01000249]	DNA extracted from feces of healthy 16 year old Male	55.6761	Male	feces	165	12.5683	DNA	feces [ENVO_00002003]	residential building [ENVO_01000933]	1905-07-05	Illumina	52	No	SZAXPI029581-99	Control	GZCT031	19.1001	unchanged
ERR1620353	16	China	urban biome [ENVO_01000249]	DNA extracted from feces of healthy 16 year old Male	55.6761	Male	feces	171	12.5683	DNA	feces [ENVO_00002003]	residential building [ENVO_01000933]	1905-07-05	Illumina	61	No	SZAXPI029582-100	Control	GZCT032	20.8611	unchanged
ERR1620355	17	China	urban biome [ENVO_01000249]	DNA extracted from feces of healthy 17 year old Male	55.6761	Male	feces	174	12.5683	DNA	feces [ENVO_00002003]	residential building [ENVO_01000933]	1905-07-05	Illumina	60	No	SZAXPI029584-102	Control	GZCT034	19.8177	unchanged
ERR1620356	17	China	urban biome [ENVO_01000249]	DNA extracted from feces of healthy 17 year old Male	55.6761	Male	feces	173	12.5683	DNA	feces [ENVO_00002003]	residential building [ENVO_01000933]	1905-07-05	Illumina	63	No	SZAXPI029585-104	Control	GZCT035	21.0498	unchanged
ERR1620357	18	China	urban biome [ENVO_01000249]	DNA extracted from feces of healthy 18 year old Male	55.6761	Male	feces	168	12.5683	DNA	feces [ENVO_00002003]	residential building [ENVO_01000933]	1905-07-05	Illumina	60	No	SZAXPI029586-105	Control	GZCT036	21.2585	unchanged
ERR1620358	20	China	urban biome [ENVO_01000249]	DNA extracted from feces of healthy 20 year old Male	55.6761	Male	feces	172	12.5683	DNA	feces [ENVO_00002003]	residential building [ENVO_01000933]	1905-07-05	Illumina	58	No	SZAXPI029587-106	Control	GZCT037	19.6052	unchanged
ERR1620359	19	China	urban biome [ENVO_01000249]	DNA extracted from feces of healthy 19 year old Male	55.6761	Male	feces	175	12.5683	DNA	feces [ENVO_00002003]	residential building [ENVO_01000933]	1905-07-05	Illumina	75	No	SZAXPI029588-107	Control	GZCT038	24.4898	unchanged
ERR1620360	18	China	urban biome [ENVO_01000249]	DNA extracted from feces of healthy 18 year old Male	55.6761	Male	feces	182	12.5683	DNA	feces [ENVO_00002003]	residential building [ENVO_01000933]	1905-07-05	Illumina	71	No	SZAXPI029589-108	Control	GZCT039	21.4346	unchanged
ERR1620361	18	China	urban biome [ENVO_01000249]	DNA extracted from feces of healthy 18 year old Male	55.6761	Male	feces	183	12.5683	DNA	feces [ENVO_00002003]	residential building [ENVO_01000933]	1905-07-05	Illumina	66	No	SZAXPI029590-113	Control	GZCT040	19.708	unchanged
ERR1620362	17	China	urban biome [ENVO_01000249]	DNA extracted from feces of healthy 17 year old Male	55.6761	Male	feces	165	12.5683	DNA	feces [ENVO_00002003]	residential building [ENVO_01000933]	1905-07-05	Illumina	60	No	SZAXPI029591-123	Control	GZCT041	22.0386	unchanged
ERR1620363	17	China	urban biome [ENVO_01000249]	DNA extracted from feces of healthy 17 year old Male	55.6761	Male	feces	187	12.5683	DNA	feces [ENVO_00002003]	residential building [ENVO_01000933]	1905-07-05	Illumina	87	No	SZAXPI029592-129	Control	GZCT042	24.8792	unchanged
ERR1620364	19	China	urban biome [ENVO_01000249]	DNA extracted from feces of healthy 19 year old Male	55.6761	Male	feces	173	12.5683	DNA	feces [ENVO_00002003]	residential building [ENVO_01000933]	1905-07-05	Illumina	58	No	SZAXPI029593-133	Control	GZCT043	19.3792	unchanged
ERR1620365	40	China	urban biome [ENVO_01000249]	DNA extracted from feces of healthy 40 year old Male	55.6761	Male	feces	183	12.5683	DNA	feces [ENVO_00002003]	residential building [ENVO_01000933]	1905-07-05	Illumina	95	No	SZAXPI029490-88	Control	GZCT044	28.3675	unchanged
ERR1620366	23	China	urban biome [ENVO_01000249]	DNA extracted from feces of healthy 23 year old Male	55.6761	Male	feces	166	12.5683	DNA	feces [ENVO_00002003]	residential building [ENVO_01000933]	1905-07-05	Illumina	51	No	SZAXPI029491-89	Control	GZCT045	18.5078	unchanged
ERR1620367	17	China	urban biome [ENVO_01000249]	DNA extracted from feces of healthy 17 year old Male	55.6761	Male	feces	183	12.5683	DNA	feces [ENVO_00002003]	residential building [ENVO_01000933]	1905-07-05	Illumina	92	No	SZAXPI029594-136	Control	GZCT046	27.4717	unchanged
ERR1620368	17	China	urban biome [ENVO_01000249]	DNA extracted from feces of healthy 17 year old Male	55.6761	Male	feces	183	12.5683	DNA	feces [ENVO_00002003]	residential building [ENVO_01000933]	1905-07-05	Illumina	64	No	SZAXPI029596-142	Control	GZCT048	19.1108	unchanged
ERR1620369	17	China	urban biome [ENVO_01000249]	DNA extracted from feces of healthy 17 year old Male	55.6761	Male	feces	170	12.5683	DNA	feces [ENVO_00002003]	residential building [ENVO_01000933]	1905-07-05	Illumina	52	No	SZAXPI029597-158	Control	GZCT049	17.9931	unchanged
ERR1620370	19	China	urban biome [ENVO_01000249]	DNA extracted from feces of healthy 19 year old Male	55.6761	Male	feces	165	12.5683	DNA	feces [ENVO_00002003]	residential building [ENVO_01000933]	1905-07-05	Illumina	65	No	SZAXPI029598-166	Control	GZCT050	23.8751	unchanged
ERR1620371	23	China	urban biome [ENVO_01000249]	DNA extracted from feces of healthy 23 year old Male	55.6761	Male	feces	180	12.5683	DNA	feces [ENVO_00002003]	residential building [ENVO_01000933]	1905-07-05	Illumina	100	No	SZAXPI029670-27	Control	GZCT051	30.8642	unchanged
ERR1620372	25	China	urban biome [ENVO_01000249]	DNA extracted from feces of healthy 25 year old Male	55.6761	Male	feces	169	12.5683	DNA	feces [ENVO_00002003]	residential building [ENVO_01000933]	1905-07-05	Illumina	55	No	SZAXPI029492-90	Control	GZCT052	19.257	unchanged
ERR1620373	39	China	urban biome [ENVO_01000249]	DNA extracted from feces of healthy 39 year old Female	55.6761	Female	feces	157	12.5683	DNA	feces [ENVO_00002003]	residential building [ENVO_01000933]	1905-07-05	Illumina	46	No	SZAXPI029599-169	Control	GZCT053	18.662	unchanged
ERR1620374	26	China	urban biome [ENVO_01000249]	DNA extracted from feces of healthy 26 year old Male	55.6761	Male	feces	166	12.5683	DNA	feces [ENVO_00002003]	residential building [ENVO_01000933]	1905-07-05	Illumina	70	No	SZAXPI029600-27	Control	GZCT054	25.4028	unchanged
ERR1620375	51	China	urban biome [ENVO_01000249]	DNA extracted from feces of healthy 51 year old Female	55.6761	Female	feces	158	12.5683	DNA	feces [ENVO_00002003]	residential building [ENVO_01000933]	1905-07-05	Illumina	66	No	SZAXPI029601-32	Control	GZCT055	26.4381	unchanged
ERR1620376	24	China	urban biome [ENVO_01000249]	DNA extracted from feces of healthy 24 year old Male	55.6761	Male	feces	177	12.5683	DNA	feces [ENVO_00002003]	residential building [ENVO_01000933]	1905-07-05	Illumina	58	No	SZAXPI029602-33	Control	GZCT056	18.5132	unchanged
ERR1620377	27	China	urban biome [ENVO_01000249]	DNA extracted from feces of healthy 27 year old Male	55.6761	Male	feces	178	12.5683	DNA	feces [ENVO_00002003]	residential building [ENVO_01000933]	1905-07-05	Illumina	93	No	SZAXPI029489-87	Control	GZCT057	29.3524	unchanged
