# Supplementary material for: Results and lessons learned from the sbv IMPROVER metagenomics diagnostics for inflammatory bowel disease challenge
Source: Sci Rep. 2023 Apr 18;13:6303. doi: 10.1038/s41598-023-33050-0 (PMC10113391; doi:10.1038/s41598-023-33050-0)
Supplement: Supplementary file 4 — Supplementary Information 4. [file 41598_2023_33050_MOESM4_ESM.xlsx]

## Sheet: README
Supplementary Table 4. Summary of confidence values provided by MEDIC Challenge participants. Each data sheet represents the combination of Sub-challenge (SC) and binary classification problem. Samples are in rows, submissions are in columns. Each cell represents the confidence that the sample belong to group one of the binary task (IBD for "IBD vs nonIBD" task, CD for "CD vs nonIBD" task, UC for…

## Sheet: SC1_IBD vs nonIBD
	SC1_submission1	SC1_submission2	SC1_submission3	SC1_submission4	SC1_submission5	SC1_submission6	SC1_submission8	SC1_submission9	SC1_submission10	SC1_submission11	SC1_submission15	SC1_submission16	SC1_submission17	SC1_submission18	SC1_submissionPC1	SC1_submissionPC2	SC1_submissionPC3
Sample_001	0.692869	0.638369	0.84	0.984728	0.097361	0.771567	0.8284	0.260033	0.283368	0.99994	0.985893	0.683457	0.86	0.563223	0.31	0.454246	0.509935
Sample_002	0.247942	0.558726	0.71	0.865533	0.250513	0.589173	0.6949	0.929127	0.566922	0.591958	0.716413	0.522049	0.87	0.0709883	0.49	0.974357	0.665352
Sample_003	0.0443653	0.500105	0.37	0.799718	0.2348	0.437956	0.1626	0.654735	0.984072	0.991285	0.880526	0.450502	0.71	0.0221398	0.25	0.0282888	0.321344
Sample_004	0.999506	0.653179	0.97	0.681352	0.827015	0.982203	0.9642	0.006021	0.759874	0.994768	0.787628	0.676326	0.98	0.925853	0.75	0.99998	0.884563
Sample_005	0.107648	0.434409	0.58	0.981491	0.816737	0.467858	0.3011	0.489149	0.652602	0.011175	0.975644	0.456015	0.7	0.00909092	0.23	0.215506	0.404488
Sample_006	0.0483833	0.502113	0.39	0.48266	0.196033	0.420309	0.1251	0.182781	0.728631	0.995571	0.236941	0.490222	0.6	0.000509615	0.07	0.0390917	0.433311
Sample_007	0.104936	0.361343	0.48	0.934205	0.166667	0.317493	0.4364	0.275305	0.392283	5e-06	0.62531	0.331393	0.58	0.0101001	0.26	0.0817438	0.47564
Sample_008	0.0140437	0.385732	0.37	0.597707	0.166667	0.211142	0.3142	0.341641	0.199177	0.654108	0.565815	0.42433	0.6	0.0720672	0.23	0.0365888	0.365457
Sample_009	0.99543	0.374737	0.89	0.966808	0.819685	0.885331	0.7908	0.828733	0.802394	0.982927	0.969105	0.575228	0.98	0.999267	0.66	0.998985	0.779977
Sample_010	0.0730079	0.502113	0.53	0.656695	0.681186	0.652883	0.4677	0.632294	0.908006	0.011899	0.583091	0.540093	0.86	0.971472	0.34	0.316517	0.478117
Sample_011	0.0642181	0.295911	0.24	0.063187	0.262961	0.573764	0.1697	0.739222	0.756388	1e-05	0.11425	0.419086	0.7	0.000106743	0.41	0.0156493	0.362892
Sample_012	0.822941	0.49877	0.62	0.110939	0.204857	0.450376	0.3602	0.079037	0.316092	0.025287	0.091202	0.509034	0.81	0.300715	0.13	0.0458711	0.371578
Sample_013	0.130193	0.417252	0.57	0.014627	0.25	0.350889	0.2807	0.50806	0.754489	0.041099	0.009988	0.58521	0.85	0.605959	0.23	0.436252	0.463939
Sample_014	0.823445	0.513945	0.63	0.345385	0.247209	0.700414	0.4853	0.754743	0.708797	0.94125	0.353234	0.657631	0.77	0.942377	0.36	0.847861	0.632776
Sample_015	0.580039	0.54938	0.36	0.04817	0.257935	0.612324	0.4278	0.606036	0.393796	0.013194	0.067509	0.524876	0.83	0.565405	0.29	0.381304	0.462066
Sample_016	0.635664	0.579746	0.64	0.148437	0.171415	0.96254	0.6647	0.896544	0.761291	0.999849	0.141857	0.658603	0.87	0.455328	0.66	0.895273	0.617132
Sample_017	0.0142317	0.443041	0.34	0.158129	0.651728	0.424367	0.186	0.314419	0.810136	0.491996	0.111966	0.396225	0.65	0.971029	0.21	0.108797	0.376624
Sample_018	0.364441	0.357387	0.33	0.162268	0.25	0.30062	0.1286	0.446863	0.339002	0.14144	0.124815	0.466108	0.66	0.229918	0.18	0.0377326	0.355169
Sample_019	0.823555	0.399431	0.28	0.263228	0.245273	0.760787	0.1901	0.654712	0.74154	0.295947	0.355469	0.402362	0.86	0.00707018	0.47	0.13187	0.421115
Sample_020	0.256502	0.455451	0.32	0.079627	0.221627	0.303987	0.0754	0.212747	0.629852	0.002585	0.068265	0.707049	0.52	0.544709	0.2	0.014681	0.319634
Sample_021	0.133546	0.55038	0.46	0.5358	0.166667	0.629832	0.4175	0.81694	0.916759	3e-06	0.147132	0.588776	0.87	0.0652474	0.41	0.104631	0.429149
Sample_022	0.864803	0.438879	0.41	0.535426	0.224479	0.473667	0.1396	0.171272	0.364364	0.132824	0.599105	0.462583	0.75	0.374846	0.09	0.0858432	0.372981
Sample_023	0.890236	0.453983	0.81	0.246743	0.25	0.547364	0.6624	0.202562	0.53796	0.058548	0.152125	0.617265	0.85	0.5597	0.23	0.210512	0.508472
Sample_024	0.999506	0.812271	0.97	0.992003	0.910337	0.85291	0.9836	1e-06	0.048973	0.999524	0.991959	0.698338	0.99	0.998765	0.89	0.999995	0.923416
Sample_025	0.688004	0.518656	0.34	0.611679	0.704895	0.62174	0.1506	0.445861	0.868239	0.815866	0.627287	0.6432	0.83	0.642373	0.4	0.322458	0.508403
Sample_026	0.106212	0.415532	0.46	0.484796	0.17774	0.733059	0.3278	0.199644	0.38458	0.174849	0.536692	0.509632	0.74	0.8294	0.24	0.189807	0.492304
Sample_027	0.388452	0.416528	0.51	0.420155	0.25	0.721728	0.3668	0.311949	0.929282	0.19876	0.219427	0.480813	0.79	0.247545	0.11	0.172232	0.438241
Sample_028	0.056358	0.308424	0.14	0.044258	0.234319	0.517556	0.0258	0.708879	0.246918	0.019926	0.114936	0.399082	0.53	0.0984078	0.19	0.0114572	0.309514
Sample_029	0.0976421	0.383435	0.14	0.010484	0.166673	0.273746	0.0374	0.85653	0.777147	0	0.003623	0.56285	0.29	0.000954419	0.23	0.0410973	0.256193
Sample_030	0.00875044	0.505316	0.26	0.202941	0.266174	0.493963	0.1756	0.53062	0.873048	0.07123	0.32594	0.457015	0.78	0.116602	0.13	0.0552518	0.340152
Sample_031	0.634833	0.469068	0.5	0.235245	0.782306	0.77163	0.3086	0.856979	0.844501	0.99104	0.388366	0.457089	0.75	0.0300641	0.55	0.652952	0.538298
Sample_032	0.960692	0.779855	0.91	0.739095	0.812519	0.78504	0.9747	0.843589	0.435435	0.999906	0.774875	0.670099	0.98	0.994623	0.6	0.998937	0.791371
Sample_033	0.802415	0.480661	0.72	0.604476	0.718834	0.853771	0.6138	0.662677	0.837778	1e-06	0.223195	0.576098	0.94	0.99811	0.45	0.5673	0.593018
Sample_034	0.28847	0.446558	0.25	0.27209	0.290658	0.464877	0.0338	0.403956	0.531656	0.985049	0.240284	0.383594	0.6	0.00636317	0.18	0.0591738	0.351853
Sample_035	0.225321	0.380644	0.31	0.013373	0.166667	0.480725	0.1049	0.676718	0.786432	0	0.0052	0.476331	0.8	0.000868397	0.25	0.156266	0.439018
Sample_036	0.308021	0.543877	0.54	0.458554	0.705456	0.799272	0.2677	0.875569	0.743217	0.672459	0.554839	0.505941	0.86	0.820385	0.55	0.814006	0.466801
Sample_037	0.263414	0.635706	0.39	0.307696	0.21921	0.638854	0.3889	0.817256	0.564547	0.011811	0.266759	0.377139	0.75	0.350262	0.36	0.280546	0.490187
Sample_038	0.200817	0.454058	0.26	0.262931	0.166707	0.501248	0.1339	0.855497	0.844137	0.037196	0.17935	0.351784	0.69	0.556464	0.22	0.0377242	0.328901
Sample_039	0.337127	0.401828	0.37	0.21918	0.250615	0.598657	0.241	0.560501	0.494496	0.098882	0.21513	0.372086	0.78	0.980818	0.21	0.37396	0.449284
Sample_040	0.913347	0.440462	0.44	0.124911	0.186088	0.613861	0.3027	0.605232	0.957594	0	0.060376	0.499856	0.79	0.00754597	0.19	0.31006	0.473838
Sample_041	0.758108	0.777479	0.91	0.926084	0.25	0.799876	0.8981	0.902045	0.768184	0.999999	0.946961	0.584239	0.91	0.990474	0.74	0.999781	0.864124
Sample_042	0.0931786	0.473889	0.38	0.282395	0.642028	0.36701	0.2172	0.096214	0.908989	0.366413	0.308425	0.480592	0.46	0.884714	0.29	0.0164601	0.39289
Sample_043	0.778847	0.480661	0.4	0.065003	0.012905	0.37756	0.2532	0.477827	0.625078	0.031187	4e-06	0.678827	0.61	0.935599	0.2	0.846285	0.571096
Sample_044	0.0436057	0.496689	0.49	0.218787	0.25	0.746333	0.2489	0.293201	0.484778	0.227571	0.307295	0.520221	0.8	0.775222	0.1	0.532949	0.53142
Sample_045	0.205264	0.427173	0.54	0.299538	0.250025	0.414928	0.4145	0.774283	0.742479	0.013064	0.057928	0.554034	0.78	0.449774	0.17	0.424673	0.524733
Sample_046	0.996164	0.523166	0.97	0.845613	0.818308	0.956038	0.8937	0.917668	0.730067	0.577265	0.786467	0.706677	1	0.999423	0.83	0.999697	0.779085
Sample_047	0.608373	0.42112	0.23	0.037835	0.865529	0.304953	0.153	0.482685	0.733286	1.7e-05	0.027054	0.385783	0.3	0.000361403	0.19	0.0183344	0.354726
Sample_048	0.0152206	0.403892	0.23	0.160878	0.319943	0.34094	0.087	0.337474	0.397509	0.096198	0.087322	0.364465	0.46	0.0326649	0.09	0.0113266	0.333997
Sample_049	0.677569	0.322943	0.61	0.714944	0.25	0.728283	0.4392	0.815838	0.681861	0.24249	0.704644	0.548212	0.66	0.994292	0.33	0.0581107	0.418267
Sample_050	0.996672	0.466282	0.57	0.23007	0.802571	0.635546	0.5084	0.821004	0.972493	0.997178	0.213027	0.674241	0.93	0.8416	0.55	0.793484	0.568574
Sample_051	0.33491	0.426553	0.38	0.028129	0.166667	0.52559	0.1046	0.901718	0.407643	0	0.052159	0.390219	0.88	0.499669	0.43	0.178362	0.460228
Sample_052	0.630383	0.31801	0.42	0.409027	0.301303	0.703619	0.1577	0.917697	0.971704	0.294593	0.34712	0.375407	0.88	0.00435906	0.41	0.935144	0.508121
Sample_053	0.0317581	0.562377	0.57	0.208353	0.670508	0.494573	0.3038	0.649117	0.417538	0.055451	0.171722	0.47191	0.85	0.323513	0.2	0.0662781	0.486264
Sample_054	0.0700418	0.463665	0.46	0.113026	0.000938	0.325614	0.2489	0.376011	0.415037	0.063833	0.053546	0.612947	0.54	0.0224317	0.2	0.0279193	0.341874
Sample_055	0.527423	0.477434	0.18	0.576765	0.193052	0.401148	0.0864	0.465819	0.768653	0.057654	0.471808	0.391298	0.35	0.0256139	0.16	0.172484	0.41963
Sample_056	0.500446	0.392598	0.7	0.77344	0.641131	0.291651	0.3921	0.188999	0.406201	0.982576	0.332107	0.6046	0.7	0.58996	0.18	0.188897	0.439272
Sample_057	0.267296	0.571524	0.56	0.019986	0.166667	0.428277	0.224	0.814725	0.139538	0.432794	0.023147	0.698689	0.75	0.000876784	0.44	0.704349	0.48212
Sample_058	0.0130467	0.446777	0.49	0.424482	0.25	0.259074	0.1516	0.277797	0.40469	0.340269	0.344916	0.432696	0.55	0.15118	0.22	0.0465907	0.339933
Sample_059	0.0600874	0.403498	0.22	0.130487	0.227206	0.499159	0.0781	0.749509	0.302148	0.030638	0.052866	0.607156	0.50001	0.010727	0.16	0.104131	0.389069
Sample_060	0.0115469	0.296035	0.35	0.969847	0.168651	0.304794	0.1243	0.353645	0.565294	0	0.912907	0.331366	0.72	0.288304	0.12	0.0195988	0.356933
Sample_061	0.0740157	0.296035	0.44	0.942455	0.170657	0.338033	0.3318	0.568885	0.420656	0.0511	0.980572	0.432332	0.75	0.0789612	0.19	0.182176	0.43849
Sample_062	0.56974	0.407913	0.25	0.881808	0.166667	0.358656	0.0495	0.85559	0.760625	0.986896	0.897862	0.542928	0.58	0.142519	0.27	0.110043	0.376284
Sample_063	0.255227	0.485676	0.37	0.824952	0.24237	0.300488	0.2001	0.445832	0.532739	0.960273	0.509769	0.520932	0.56	0.481504	0.27	0.181783	0.364614
Sample_064	0.0406017	0.326491	0.3	0.807234	0.166667	0.302846	0.2208	0.818258	0.942972	0.38947	0.042467	0.444681	0.4	0.0212142	0.1	0.120116	0.501385
Sample_065	0.0912957	0.351444	0.23	0.921054	0.166675	0.269827	0.0641	0.758952	0.956145	0.864579	0.826723	0.588382	0.48	0.116975	0.18	0.0536783	0.322897
Sample_066	0.033285	0.439039	0.48	0.938275	0.287623	0.316834	0.2754	0.735042	0.777748	0.999849	0.935876	0.407925	0.71	0.793395	0.18	0.121603	0.442001
Sample_067	0.110929	0.562275	0.15	0.9592	0.166667	0.408571	0.0506	0.856374	0.767408	0.909154	0.94795	0.605064	0.61	0.0467207	0.31	0.0186326	0.346672
Sample_068	0.55179	0.427423	0.19	0.530619	0.177868	0.444347	0.0733	0.781224	0.662803	0.994494	0.500001	0.543912	0.56	0.0177887	0.37	0.104533	0.335923
Sample_069	0.148023	0.409854	0.38	0.894273	0.166674	0.297903	0.1571	0.334517	0.704382	0.120226	0.853095	0.402327	0.62	0.00716058	0.22	0.128994	0.43531
Sample_070	0.293681	0.452944	0.21	0.053361	0.271499	0.31846	0.0533	0.571239	0.909885	3e-06	0.026043	0.574996	0.58	0.455521	0.08	0.0236774	0.326908
Sample_071	0.0330366	0.442774	0.63	0.097884	0.209209	0.254224	0.3548	0.046356	0.485142	0.016221	0.041704	0.720439	0.76	0.242787	0.3	0.19471	0.478
Sample_072	0.501578	0.464288	0.49	0.018133	2.7e-05	0.725882	0.3241	0.859584	0.703994	0.066155	0.003966	0.503313	0.9	0.858032	0.4	0.793309	0.566668
Sample_073	0.0866131	0.459715	0.17	0.007602	0.175773	0.337496	0.0253	0.755276	0.791268	7e-06	0.005241	0.538204	0.75	0.000874439	0.25	0.02822	0.331941
Sample_074	0.082784	0.434386	0.12	0.005104	0.167805	0.286008	0.0185	0.505773	0.805833	1e-06	0.004976	0.438254	0.35	0.0019851	0.17	0.0158139	0.314709
Sample_075	0.015622	0.474963	0.43	0.107767	0.308072	0.27708	0.1451	0.232014	0.805078	0.020406	0.085403	0.519214	0.52	0.119571	0.15	0.0644457	0.370572
Sample_076	0.0999097	0.453925	0.49	0.040014	0.002935	0.661357	0.35	0.857809	0.730275	0.007355	0.017407	0.441945	0.83	0.117425	0.34	0.97724	0.578596
Sample_077	0.705758	0.394209	0.36	0.430164	0.199926	0.282294	0.1149	0.599254	0.678021	0.135461	0.068695	0.590925	0.45	0.0088095	0.19	0.0742154	0.404947
Sample_078	0.0844038	0.35445	0.31	0.079235	0.196014	0.249148	0.1171	0.551613	0.717061	0.014772	0.056727	0.548072	0.49	0.0903594	0.32	0.0220608	0.341087
Sample_079	0.34416	0.375239	0.4	0.077626	0.166816	0.698736	0.2459	0.354052	0.613629	0.024534	0.031614	0.501893	0.85	0.368495	0.2	0.112179	0.431333
Sample_080	0.217832	0.446343	0.43	0.669298	0.286278	0.286139	0.2028	0.390705	0.710392	0.995831	0.860779	0.735072	0.61	0.693389	0.16	0.0553378	0.366213
Sample_081	0.902559	0.481849	0.49	0.381979	0.3416	0.367674	0.4473	0.230985	0.34894	1e-06	0.453985	0.501806	0.76	0.289303	0.21	0.159551	0.409179
Sample_082	0.919837	0.38576	0.4	0.961052	0.218177	0.362394	0.2259	0.848157	0.391436	0.842972	0.974749	0.413515	0.81	0.272912	0.16	0.0955772	0.433488
Sample_083	0.212601	0.556551	0.58	0.42652	0.166869	0.367693	0.2549	0.113128	0.314488	0.904196	0.426909	0.489988	0.71	0.201303	0.35	0.0411679	0.367407
Sample_084	0.0140044	0.372387	0.17	0.928283	0.166667	0.349499	0.1069	0.493503	0.670005	0.916373	0.799356	0.524114	0.49	0.0132418	0.13	0.0215885	0.389363
Sample_085	0.0892861	0.449597	0.4	0.701957	0.32656	0.375909	0.2782	0.137525	0.130599	0.325914	0.767426	0.506932	0.69	0.824799	0.2	0.0904312	0.458291
Sample_086	0.25088	0.635005	0.45	0.863679	0.391284	0.61181	0.3858	0.753454	0.611278	0.997139	0.91306	0.541665	0.64	0.912026	0.17	0.575058	0.508946
Sample_087	0.110088	0.346587	0.22	0.735979	0.167454	0.286402	0.0379	0.704888	0.884895	0.003269	0.622111	0.362103	0.44	0.17517	0.21	0.0211256	0.327155
Sample_088	0.462642	0.385584	0.65	0.751882	0.228526	0.678064	0.5608	0.853664	0.602547	0.996808	0.642084	0.596217	0.77	0.973391	0.38	0.750493	0.577391
Sample_089	0.251071	0.615054	0.57	0.964941	0.25	0.468126	0.3986	0.918455	0.788477	0.999959	0.983421	0.506035	0.81	0.632998	0.35	0.613878	0.432687
Sample_090	0.597108	0.506927	0.44	0.980758	0.822622	0.858707	0.1592	0.931088	0.810931	0.996299	0.922586	0.391416	0.93	0.832804	0.53	0.856243	0.642052
Sample_091	0.533999	0.384394	0.71	0.479841	0.166722	0.529798	0.79	0.353906	0.493223	0.99989	0.425077	0.54288	0.87	0.986443	0.25	0.744019	0.5787
Sample_092	0.405537	0.418803	0.49	0.894707	0.204696	0.261751	0.2913	0.541153	0.783621	0.010831	0.915093	0.814467	0.65	0.66215	0.19	0.02548	0.340237
Sample_093	0.205277	0.554994	0.51	0.942192	0.354756	0.673048	0.3699	0.321432	0.397786	0.999978	0.935311	0.437564	0.68	0.994815	0.3	0.121221	0.457973
Sample_094	0.191635	0.498521	0.42	1.3e-05	0.166668	0.393591	0.2734	0.354847	0.878937	0.016077	0	0.630657	0.76	0.0896905	0.25	0.170029	0.462996
Sample_095	0.167709	0.507445	0.79	0.552983	0.356872	0.836423	0.5793	0.358015	0.895372	0.99961	0.763374	0.569275	0.61	0.779332	0.19	0.856136	0.555582
Sample_096	0.133728	0.559839	0.4	0.923555	0.799127	0.590224	0.2527	0.243186	0.159897	0.999999	0.978221	0.397942	0.58	0.0521353	0.49	0.25269	0.442081
Sample_097	0.100511	0.545965	0.46	0.946591	0.357664	0.411763	0.2138	0.721377	0.784078	0.999219	0.972125	0.355945	0.7	0.293627	0.22	0.0532424	0.399825
Sample_098	0.238291	0.455667	0.22	0.575894	0.166667	0.356995	0.0623	0.383529	0.677245	0.722668	0.180722	0.371978	0.31	0.361769	0.18	0.0356899	0.314246
Sample_099	0.417795	0.406084	0.6	0.790004	0.180683	0.600417	0.3718	0.828488	0.122105	0.964057	0.413277	0.518328	0.74	0.012222	0.21	0.918966	0.587095
Sample_100	0.885384	0.474418	0.62	0.922467	0.250001	0.749126	0.4406	0.778608	0.755113	0.998965	0.918975	0.577269	0.82	0.911171	0.67	0.935182	0.609821
Sample_101	0.18338	0.352964	0.17	0.258623	0.166784	0.664155	0.1346	0.633595	0.81123	0.719795	0.199656	0.42316	0.68	0.0430523	0.45	0.106721	0.382712
Sample_102	0.0067026	0.625994	0.22	0.081617	0.224425	0.563458	0.0666	0.890313	0.856959	0	0.015354	0.401833	0.84	0.584863	0.42	0.138566	0.433639
Sample_103	0.211164	0.571806	0.89	0.998855	0.25	0.582861	0.6504	0.151392	0.628911	0.999236	0.99926	0.575504	0.78	0.0210975	0.3	0.91722	0.628641
Sample_104	0.356234	0.273514	0.23	0.109096	0.006298	0.40203	0.1169	0.762771	0.897735	0.014627	0.033731	0.374703	0.26	0.00120814	0.18	0.00592026	0.33563
Sample_105	0.975512	0.435591	0.71	0.260335	0.322081	0.787967	0.7231	0.094735	0.524688	0.080895	0.159366	0.556062	0.77	0.188036	0.17	0.644321	0.505799

## Sheet: SC1_CD vs nonIBD
	SC1_submission1	SC1_submission2	SC1_submission3	SC1_submission4	SC1_submission5	SC1_submission6	SC1_submission8	SC1_submission9	SC1_submission10	SC1_submission11	SC1_submission15	SC1_submission16	SC1_submission17	SC1_submission18	SC1_submissionPC1	SC1_submissionPC2	SC1_submissionPC3
Sample_001	0.00321268	0.512735	0.75	0.680521	0	0.544136	0.8325	0.6026	0.269371	0.996121	0.741069	0.811996	0.43	8.00005e-12	0.0740148	7.15256e-07	0.486893
Sample_002	0.136584	0.524628	0.75	0.608922	0.25	0.369899	0.6969	0.702092	0.424416	0.161388	0.178847	0.565436	0.79	1	0.992803	0.00010103	0.630773
Sample_003	0.0119542	0.392674	0.31	0.662723	0.166667	0.165364	0.1596	0.420586	0.25845	0.811713	0.48281	0.311049	0.18	0	0.000459075	0.00230181	0.247233
Sample_004	0.999565	0.743814	0.99	0.995133	0.858801	0.952073	0.9601	0.8171	0.117215	0.998016	0.98937	0.944349	0.95	0.94578	0.99955	0.999999	0.854179
Sample_005	0.316008	0.340752	0.28	0.443878	0.166667	0.236011	0.2939	0.375441	0.046606	0.002682	0.424149	0.251426	0.44	0	0.298459	0.368982	0.327515
Sample_006	0.0711007	0.270928	0.12	0.035045	0.000229	0.180171	0.1222	0.656789	0.01468	0.104048	0.013746	0.153963	0.39	1	0.0147224	1.84774e-06	0.37197
Sample_007	0.109157	0.293076	0.42	0.173299	0.865529	0.103052	0.4353	0.653801	0	0.012169	0.041956	0.301545	0.3	0	0.112469	0.000212669	0.429386
Sample_008	0.0570455	0.319294	0.2	0.081347	0.865529	0.056053	0.3176	0.64012	0.005198	0.242603	0.068385	0.31944	0.35	0	0.00644982	0.974438	0.295571
Sample_009	0.988566	0.552193	0.84	0.915795	0.881322	0.743142	0.7968	0.050888	0.557627	0.827739	0.856437	0.781816	0.95	0	0.995286	0.960241	0.761423
Sample_010	0.00795317	0.380053	0.33	0.980035	0.666152	0.460468	0.4661	0.561918	0.459614	0.187446	0.970069	0.277035	0.48	0	0.028857	0.999772	0.411877
Sample_011	0.0898134	0.36816	0.12	0.547483	0.177915	0.296629	0.1679	0.619704	0.098708	0.092413	0.611524	0.24917	0.32	0	0.0677784	0.0030908	0.34128
Sample_012	0.257258	0.315804	0.42	0.066696	0.255212	0.17113	0.3556	0.597875	0.004828	0.173303	0.180891	0.386947	0.3	1	0.0446436	0.000828028	0.245864
Sample_013	0.00899499	0.319474	0.26	0.045057	0.290663	0.188607	0.2897	0.754055	0.019241	0.029518	0.059756	0.1949	0.74	0	0.00845379	0.00064373	0.442296
Sample_014	0.0918507	0.440385	0.6	0.787048	0.166667	0.59663	0.4786	0.242417	0.43239	0.978164	0.585395	0.424944	0.71	1	0.393225	0.996346	0.525841
Sample_015	0.0267087	0.47779	0.37	0.260309	0.194519	0.446798	0.4242	0.708112	0.150352	0.166158	0.290456	0.67875	0.55	1	0.0262959	0.000133872	0.458129
Sample_016	0.0578384	0.419819	0.55	0.603998	0.837522	0.91523	0.6635	0.704737	0.848537	0.999993	0.968744	0.679418	0.9	1	0.99366	0.975071	0.610366
Sample_017	0.0196505	0.400327	0.08	0.729591	0.757857	0.204834	0.1826	0.464079	0.173586	0.422756	0.595274	0.184644	0.44	0	0.000572443	0.984686	0.295982
Sample_018	0.00717757	0.426665	0.12	0.072928	0.222231	0.108747	0.1287	0.560416	0.035462	0.266124	0.180828	0.209899	0.22	0	0.000569642	4.17232e-07	0.249582
Sample_019	0.0483298	0.293751	0.17	0.17266	0.166667	0.494956	0.1932	0.629849	0.191124	0.513648	0.686913	0.0817847	0.67	0.000125924	0.00283152	0.0154755	0.350167
Sample_020	0.0111716	0.388511	0.11	0.132333	0.288154	0.0944929	0.0746	0.66717	0.014475	0.058994	0.16816	0.189468	0.19	1	0.00257766	0.000100672	0.271148
Sample_021	0.00993525	0.442551	0.44	0.145586	0.166778	0.403435	0.4163	0.770725	0.279024	0.003899	0.093912	0.488288	0.77	0.926971	0.0254816	0.0267161	0.37171
Sample_022	0.168634	0.326217	0.26	0.577853	0.64042	0.207738	0.1337	0.756028	0.016295	0.590992	0.829715	0.407767	0.4	1.05776e-05	0.00232691	0.000181258	0.283378
Sample_023	0.0237678	0.447979	0.64	0.02093	0.620749	0.31747	0.6582	0.707148	0.082885	0.324513	0.236871	0.470398	0.62	0	0.00286245	0.959072	0.396733
Sample_024	0.999565	0.729124	0.98	0.994234	0.910353	0.659967	0.9823	0.752565	0.885478	0.999574	0.970055	0.948907	0.99	1	0.999901	0.996098	0.927729
Sample_025	0.0157727	0.566844	0.19	0.766319	0.303276	0.480947	0.1534	0.727989	0.270395	0.838267	0.839235	0.275997	0.41	1	0.0188889	0.0103542	0.439852
Sample_026	0.0291722	0.360539	0.34	0.844656	0.662064	0.46801	0.325	0.644359	0.004798	0.571751	0.703036	0.311797	0.36	1	0.0189351	3.02196e-05	0.389343
Sample_027	0.0196491	0.300031	0.52	0.811675	0.327093	0.46956	0.3714	0.639071	0.4408	0.693063	0.725386	0.46072	0.22	1	0.0029273	7.15256e-07	0.354264
Sample_028	0.00815184	0.357059	0	0.076781	0.166667	0.263397	0.0274	0.653639	0.341778	0.017441	0.08284	0.0566723	0.17	0	0.000384688	1.8239e-05	0.225085
Sample_029	0.00872168	0.499553	0.03	0.004765	0.166667	0.111991	0.0331	0.64006	0.27051	6e-06	0.005605	0.181222	0.05	1	0.000204146	0.0370475	0.223097
Sample_030	0.0481569	0.272456	0.26	0.654027	0.295388	0.265499	0.1727	0.500001	0.394888	0.573259	0.779293	0.216472	0.35	0	0.0446962	1.78814e-07	0.290201
Sample_031	0.304789	0.332388	0.32	0.54377	0.789775	0.639191	0.3122	0.758653	0.837957	0.41405	0.945218	0.179181	0.73	0	0.318104	0.0123255	0.527956
Sample_032	0.982665	0.787393	0.93	0.992854	0.820563	0.709641	0.973	0.752047	0.791471	0.997545	0.998332	0.941291	0.87	0	0.999724	1	0.822933
Sample_033	0.264757	0.465663	0.44	0.531979	0.717795	0.706756	0.603	0.67102	0.156293	0.06806	0.770052	0.762532	0.84	1	0.0597453	0.0261296	0.557152
Sample_034	0.0178481	0.33519	0.05	0.197375	0.274643	0.280531	0.0333	0.7682	0.033801	0.630036	0.464614	0.123222	0.54	0	0.550423	0.0015384	0.296647
Sample_035	0.00440751	0.35287	0.06	0.00726	0.166667	0.187641	0.1053	0.66453	0.035503	1e-06	0.015673	0.280467	0.37	0.745097	0.261779	0.000289202	0.347765
Sample_036	0.684517	0.422609	0.23	0.610977	0.237089	0.660443	0.2695	0.570612	0.664587	0.873044	0.602123	0.249743	0.66	0	0.00286865	0.97544	0.452671
Sample_037	0.0580544	0.387167	0.35	0.407758	0.180246	0.417646	0.3848	0.66619	0.638743	0.061851	0.8194	0.221264	0.8	0	0.911988	0.00777173	0.523274
Sample_038	0.00997607	0.28473	0.13	0.104531	0.166667	0.315946	0.1399	0.655978	0.307758	0.105312	0.055081	0.112814	0.38	0.00043737	0.00530535	0.00979805	0.244305
Sample_039	0.0045816	0.367154	0.25	0.157757	0.167137	0.337838	0.2389	0.560518	0.632898	0.204368	0.282232	0.40827	0.56	0.997105	0.0447434	7.62939e-06	0.404112
Sample_040	0.0455228	0.379322	0.22	0.057078	0.167834	0.398026	0.3043	0.700163	0.292535	1e-06	0.095545	0.188238	0.65	0.999917	0.00831395	1.01328e-05	0.437686
Sample_041	0.963561	0.572491	0.88	0.999177	0.25	0.519639	0.9036	0.753721	0.97208	0.999969	0.999935	0.915066	0.86	0	0.999744	1	0.828591
Sample_042	0.00904299	0.327905	0.23	0.729116	0.16883	0.175402	0.2164	0.519583	0.003318	0.734316	0.670697	0.36514	0.12	1	0.000924587	0.312474	0.272328
Sample_043	0.0144045	0.342623	0.18	0.025796	0.253882	0.115133	0.2525	0.710366	0.275401	0.264663	0.072421	0.343622	0.24	0	0.682708	0.304246	0.520911
Sample_044	0.18287	0.468352	0.32	0.227747	0.270757	0.495307	0.2533	0.70928	0.252897	0.175044	0.410534	0.280446	0.4	1	0.857837	1.19209e-07	0.453482
Sample_045	0.171545	0.46677	0.46	0.625525	0.25	0.242255	0.42	0.667648	0.104258	0.111529	0.383314	0.461629	0.51	1	0.140299	7.15256e-07	0.485465
Sample_046	0.983188	0.631687	0.97	0.885561	0.910353	0.942856	0.8952	0.738997	0.831856	0.818677	0.96816	0.829927	0.89	1	0.99857	0.999714	0.727012
Sample_047	0.00927132	0.316659	0.11	0.122062	0.865529	0.137085	0.149	0.534828	0.35316	0.036048	0.044764	0.121477	0.1	1	0.0244236	2.26498e-06	0.254894
Sample_048	0.00514601	0.356076	0.17	0.480524	0.322467	0.136554	0.0865	0.732005	0.017897	0.285306	0.530272	0.10443	0.14	0	0.000165463	6.14524e-05	0.252883
Sample_049	0.0227746	0.339732	0.43	0.691293	0.865529	0.561829	0.4426	0.500001	0.101818	0.884024	0.787719	0.388103	0.39	1	0.00525218	1.19209e-06	0.329794
Sample_050	0.929238	0.59331	0.27	0.712605	0.787336	0.44912	0.5157	0.715225	0.813434	0.999721	0.994875	0.461659	0.83	0.739494	0.193671	9.11951e-05	0.560906
Sample_051	0.0188509	0.380681	0.07	0.008875	0.166667	0.252887	0.1093	0.448768	0.500001	0.021246	0.049932	0.102641	0.50001	1	0.00438994	1.3113e-06	0.397353
Sample_052	0.325671	0.531332	0.22	0.692231	0.172189	0.572396	0.1538	0.620799	0.893906	0.342703	0.854494	0.332303	0.79	0.999999	0.812632	2.6226e-06	0.478859
Sample_053	0.0113061	0.438362	0.46	0.527297	0.25	0.27165	0.3015	0.658079	0.043661	0.5239	0.742253	0.314549	0.37	0.87861	0.069313	8.07047e-05	0.409031
Sample_054	0.0467513	0.358221	0.16	0.402941	0.65788	0.133372	0.2419	0.756396	0.056786	0.405712	0.396807	0.284617	0.11	0	9.38177e-05	0.00559491	0.220703
Sample_055	0.405954	0.276069	0.11	0.645649	0.248069	0.186663	0.0881	0.544403	0.839691	0.124425	0.269065	0.090186	0.15	0	0.00158763	5.1856e-06	0.359547
Sample_056	0.0292687	0.34003	0.56	0.937031	0.25	0.117292	0.3738	0.500001	0.022946	0.986776	0.899256	0.486925	0.35	1	0.00555062	0.00510836	0.321249
Sample_057	0.0887802	0.353796	0.31	0.023538	0.167479	0.25819	0.2154	0.375064	0.007619	0.278015	0.105104	0.388399	0.58	0.0567332	0.854691	0.049137	0.46861
Sample_058	0.00487755	0.264841	0.19	0.921039	0.654074	0.0779958	0.1537	0.606667	0.048801	0.798274	0.895045	0.143451	0.19	1	0.00137889	1.66893e-06	0.253013
Sample_059	0.0301877	0.331141	0.05	0.208357	0.172861	0.287876	0.077	0.736289	0.036642	0.079001	0.130215	0.099585	0.24	0.00815783	0.000776768	0	0.293255
Sample_060	0.0127462	0.402374	0.28	0.24838	0.167593	0.131711	0.126	0.596566	0.354322	0.08756	0.188251	0.126948	0.32	0	0.00129306	2.38419e-07	0.317899
Sample_061	0.0127914	0.310703	0.28	0.867855	0.181749	0.202782	0.3321	0.365195	0.004035	0.798081	0.690232	0.114634	0.28	0	0.00465208	0.0827894	0.348823
Sample_062	0.0124741	0.419089	0	0.378733	0.167166	0.173579	0.0525	0.028807	0.147233	0.984757	0.579368	0.0440963	0.29	0	0.400431	7.03335e-06	0.331611
Sample_063	0.0143226	0.434748	0.22	0.732569	0.16732	0.105052	0.1916	0.592198	0.198468	0.386965	0.093083	0.24147	0.23	3.03394e-07	0.000767469	0.00664961	0.323123
Sample_064	0.738745	0.322354	0.19	0.387826	0.166667	0.122979	0.223	0.667824	0.722352	0.562285	0.059515	0.281533	0.13	1	0.0666133	3.27826e-05	0.472237
Sample_065	0.0770579	0.351961	0.05	0.292984	0.166667	0.0762683	0.0723	0.594841	6e-06	0.627825	0.190397	0.0722178	0.25	1	0.000191152	1.43051e-06	0.258142
Sample_066	0.0502775	0.353363	0.26	0.76515	0.198115	0.113388	0.2886	0.711418	0.047206	0.907272	0.719548	0.21026	0.34	0	0.623754	0.00615323	0.390621
Sample_067	0.00271854	0.326434	0.02	0.244336	0.16734	0.191161	0.0497	0.703789	0.688573	0.506054	0.319028	0.131087	0.33	0.000215174	0.000798523	1.54972e-05	0.285421
Sample_068	0.00136741	0.444676	0.04	0.697128	0.209067	0.221984	0.0673	0.693354	0.245615	0.915554	0.737925	0.27238	0.21	0	0.00133896	0.915919	0.275055
Sample_069	0.13405	0.342623	0.15	0.581895	0.17549	0.0988205	0.1532	0.578296	3e-06	0.212907	0.596513	0.245467	0.21	1.89767e-06	0.000890434	0.000217676	0.347862
Sample_070	0.00331341	0.436451	0.15	0.03277	0.166865	0.165993	0.0553	0.591302	0.070569	0.2545	0.16009	0.106539	0.21	0	0.000144839	2.38419e-07	0.262336
Sample_071	0.00290369	0.482252	0.49	0.011113	0.17716	0.0977773	0.3494	0.469714	1.9e-05	0.203204	0.096138	0.624848	0.37	0	0.000501037	0.00298131	0.401105
Sample_072	0.00401245	0.455763	0.29	0.014481	0.172405	0.469008	0.3305	0.803025	0.893159	0.008809	0.016682	0.184945	0.81	1	0.282529	0.00605988	0.507201
Sample_073	0.00506778	0.318463	0.03	5e-06	0.186875	0.1477	0.0253	0.684996	0.020562	1.4e-05	0.011105	0.0669083	0.39	3.69514e-07	0.00911039	0.753427	0.3235
Sample_074	0.0742003	0.352338	0.05	0.006704	0.167471	0.104682	0.0171	0.694681	0.022768	0.005446	0.008239	0.0893902	0.18	0	0.000124812	3.43323e-05	0.200651
Sample_075	0.00242604	0.337582	0.36	0.265146	0.185029	0.11465	0.1409	0.60128	0.006898	0.217489	0.378637	0.127257	0.12	1	0.0398664	0.00127935	0.265057
Sample_076	0.00305774	0.386783	0.32	0.08967	0	0.474527	0.3426	0.684043	0.63353	0.008543	0.014826	0.253007	0.59	3.49509e-07	0.417786	0.000154197	0.511586
Sample_077	0.170685	0.281514	0.16	0.27939	0.231449	0.0853457	0.121	0.590182	0.134282	0.043045	0.357628	0.20264	0.14	0	0.00112504	0.000102162	0.338514
Sample_078	0.00174937	0.37771	0.06	0.049596	0.253044	0.0745486	0.1157	0.701458	0.074514	0.027956	0.137685	0.0935257	0.09	0	0.00540525	0.979441	0.257221
Sample_079	0.015199	0.357522	0.13	0.047267	0.175852	0.460375	0.2455	0.375785	0.122913	0.091222	0.126881	0.211704	0.47	1	0.00154161	0.716437	0.367701
Sample_080	0.260331	0.508155	0.31	0.84967	0.184751	0.10626	0.2028	0.690122	0.432627	0.999482	0.794023	0.545575	0.22	0	0.00129926	0.00873101	0.305249
Sample_081	0.0528064	0.371377	0.52	0.830254	0.624562	0.107626	0.45	0.689197	0.342735	0.856858	0.37597	0.711186	0.27	0	0.025355	0.149401	0.342327
Sample_082	0.749998	0.387384	0.25	0.825554	0.223337	0.169325	0.2205	0.701493	0.172458	0.802234	0.63525	0.132065	0.54	0	0.0182604	2.38419e-07	0.387402
Sample_083	0.0225906	0.411628	0.38	0.624463	0.166667	0.17816	0.2552	0.716126	0.021112	0.655703	0.267591	0.310929	0.37	1	0.0818676	0.0342116	0.304711
Sample_084	0.00822806	0.35686	0.07	0.717913	0.166667	0.186588	0.105	0.631994	0.169671	0.328569	0.778582	0.170703	0.17	1	0.000573039	9.42349e-05	0.288053
Sample_085	0.347397	0.392674	0.25	0.91046	0.661502	0.163666	0.2829	0.549244	0.008887	0.887898	0.881938	0.508107	0.37	1	0.00096941	0.147238	0.385325
Sample_086	0.158898	0.344595	0.53	0.991794	0.828436	0.358878	0.3858	0.699212	0.189281	0.99902	0.997106	0.334944	0.3	1	0.374923	0.00400162	0.469376
Sample_087	0.00635673	0.430923	0.06	0.05623	0.166667	0.156504	0.0375	0.591114	0.120306	0.136778	0.003954	0.177142	0.18	5.97364e-06	0.000325918	1.51992e-05	0.290288
Sample_088	0.0227435	0.454193	0.61	0.941653	0.745316	0.575891	0.5523	0.611915	0.652609	0.999222	0.865476	0.641157	0.7	1	0.686345	2.98023e-06	0.596299
Sample_089	0.0486918	0.504338	0.23	0.689604	0.865415	0.21567	0.4036	0.708473	0.815851	0.976245	0.529452	0.202004	0.6	0	0.0172908	7.60555e-05	0.40702
Sample_090	0.26093	0.413361	0.32	0.980661	0.865529	0.698672	0.1663	0.650054	0.765356	0.980823	0.933271	0.0959287	0.73	1.06053e-07	0.944965	0.00752759	0.568597
Sample_091	0.35991	0.478313	0.62	0.953457	0.166668	0.264861	0.8009	0.724953	0.12832	0.999947	0.967197	0.625108	0.53	1	0.440663	1.39475e-05	0.518037
Sample_092	0.349701	0.3601	0.36	0.724662	0.13088	0.0735182	0.2854	0.56769	9e-06	0.700201	0.657229	0.653965	0.22	0	0.000426829	1.60933e-05	0.279308
Sample_093	0.00158503	0.405105	0.4	0.906024	0.865529	0.515822	0.3703	0.029814	0.459978	0.999136	0.833881	0.381927	0.25	1	0.0895516	1.74046e-05	0.369064
Sample_094	0.0211845	0.365684	0.29	0.215365	0.166667	0.137662	0.2839	0.644757	0.323262	0.054457	0.009166	0.158401	0.38	1	0.0184906	0.0344708	0.397035
Sample_095	0.644124	0.352678	0.67	0.981656	0.722561	0.637326	0.5856	0.80106	0.074314	0.999178	0.930125	0.621712	0.38	1	0.160071	0.0948908	0.51884
Sample_096	0.427534	0.333067	0.22	0.982118	0.865529	0.296689	0.2463	0.708865	0.143669	0.999615	0.992794	0.210683	0.32	0.993378	0.19628	0.999777	0.371992
Sample_097	0.00691872	0.332623	0.28	0.823188	0.240686	0.154677	0.2123	0.63364	0.164937	0.964445	0.535147	0.117687	0.42	0	0.486917	0.290966	0.37024
Sample_098	0.000894704	0.242157	0.09	0.31919	0.166667	0.104478	0.0618	0.589379	0.045567	0.281232	0.178211	0.08292	0.11	1	0.00319082	0.00510836	0.271234
Sample_099	0.053089	0.382377	0.48	0.717361	0.001173	0.408927	0.3616	0.872675	0.577948	0.296111	0.308238	0.537834	0.46	0.979391	0.41184	0.544237	0.539332
Sample_100	0.295202	0.498956	0.45	0.979055	0.617502	0.577596	0.4372	0.671812	0.742603	0.990477	0.951754	0.618561	0.76	1	0.988597	0.999994	0.545142
Sample_101	0.0499609	0.359989	0.15	0.705524	0.167709	0.499938	0.125	0.709463	0.742049	0.872339	0.572353	0.359779	0.54	1	0.000415027	0.00302887	0.357415
Sample_102	0.00214627	0.254484	0.07	0.114315	0.166667	0.346925	0.0654	0.724304	0.653132	0.010023	0.029153	0.0811387	0.59	1	0.0261155	3.55244e-05	0.395623
Sample_103	0.139318	0.499405	0.84	0.99647	0.760623	0.356395	0.6466	0.826586	0.273329	0.996112	0.99763	0.781298	0.52	1	0.936966	8.4281e-05	0.583468
Sample_104	0.016823	0.329284	0.2	0.09071	0	0.16239	0.1137	0.605401	0.614014	0.021579	0.053595	0.104089	0.07	0	0.00697249	2.38419e-07	0.245828
Sample_105	0.0969242	0.534295	0.66	0.500001	0.2752	0.540395	0.7309	0.659242	0.021042	0.47883	0.52558	0.780269	0.41	0	0.0264667	0.0139536	0.481261

## Sheet: SC1_UC vs nonIBD
	SC1_submission1	SC1_submission2	SC1_submission3	SC1_submission4	SC1_submission5	SC1_submission6	SC1_submission8	SC1_submission9	SC1_submission10	SC1_submission11	SC1_submission15	SC1_submission16	SC1_submission17	SC1_submission18	SC1_submissionPC1	SC1_submissionPC2	SC1_submissionPC3
Sample_001	0.931625	0.439286	0.09	0.995616	0.902042	0.685931	0.468645	0.612381	0.003777	0.999634	0.998373	0.439286	0.94	0.115862	0.459855	0.182555	0.509228
Sample_002	0.752793	0.626888	0.14	0.998762	0.902403	0.458601	0.0590141	0.931664	0.397525	0.920825	0.99959	0.626888	0.82	8.10884e-06	0.611683	0.999756	0.584507
Sample_003	0.00437117	0.0317894	0	0.990514	0.779154	0.367527	0.0112568	0.953913	0.729715	0.989666	0.988176	0.0317894	0.76	0.272068	0.325796	0.000109839	0.317223
Sample_004	0.931625	0.891079	0.602	0.628569	0.784323	0.97247	0.207315	0.845493	0.045649	0.158038	0.522894	0.891079	0.98	0.115862	0.72953	0.989608	0.807919
Sample_005	0.00437117	0.593674	0.17	0.998115	0.905463	0.363171	0.214798	0.767933	0	0.991182	0.998644	0.593674	0.65	0.115862	0.338077	0.993231	0.405604
Sample_006	0.0677143	0.153121	0	0.99973	0.903614	0.335677	0.308614	0.660613	0.039299	0.999504	0.999831	0.153121	0.52	0.0102607	0.404429	0.000553184	0.41507
Sample_007	0.0048756	0.0603164	0.17	0.982708	0.860448	0.259421	0.047729	0.525376	4e-06	0.872972	0.968516	0.0603164	0.48	0	0.363567	0.024391	0.377519
Sample_008	0.0048756	0.547877	0.5	0.894405	0.25	0.172373	0.0588305	0.546405	1e-06	0.997958	0.851856	0.547877	0.59	0.115862	0.31245	0.0124268	0.36093
Sample_009	0.00437117	0.617643	0.11	0.842714	0.25	0.828401	0.116559	0.908795	0.46497	0.713794	0.765893	0.617643	0.96	0	0.615016	0.999882	0.663664
Sample_010	0.0749798	0.07674	0.01	0.106831	0.251458	0.506761	0.461319	0.209415	0.170688	0.388596	0.172591	0.07674	0.8	0.115862	0.429069	0.00830066	0.44492
Sample_011	0.00437117	0.00755307	0	0.045138	0.203704	0.480356	0.172475	0.885347	0.146557	0.159133	0.05703	0.00755307	0.67	0.0312924	0.329544	3.21885e-06	0.301289
Sample_012	0.00437117	0.181644	0.34	0.092043	0.333043	0.380023	0.186601	0.048698	0.030302	0.410195	0.126202	0.181644	0.7	0	0.369258	0.00016901	0.368802
Sample_013	0.00437117	0.394273	0.44	0.032016	0.187676	0.235545	0.0405512	0.612599	0.106698	0.06674	0.032906	0.394273	0.84	0.115862	0.38319	5.46799e-05	0.424519
Sample_014	0.752793	0.445572	0.02	0.426491	0.798728	0.462026	0.139178	0.303484	0.198954	0.390681	0.341637	0.445572	0.74	0.00334869	0.55969	0.787877	0.572205
Sample_015	0.0749798	0.0185805	0.13	0.39	0.21279	0.435607	0.0075938	0.978502	0.038963	0.378135	0.383163	0.0185805	0.87	0.115862	0.459284	0.00173773	0.434504
Sample_016	0.931625	0.341115	0.34	0.351666	0.457864	0.9371	0.150071	0.885384	0.758938	0.975256	0.463832	0.341115	0.86	0.115862	0.474062	0.980909	0.563833
Sample_017	0.0415371	0.183007	0.09	0.038623	0.212806	0.32415	0.0112568	0.649627	0.136955	0.078357	0.041753	0.183007	0.68	0.990034	0.3223	0.00518476	0.378476
Sample_018	0.00437117	0.0767838	0	0.030545	0.16667	0.23537	0.210262	0.82757	0.125233	0.112671	0.046942	0.0767838	0.62	0.115862	0.265528	2.75991e-05	0.348862
Sample_019	0.752793	0.253551	0.09	0.010912	0.286821	0.687535	0.157005	0.868515	0.588356	0.122243	0.014444	0.253551	0.63	0.115862	0.306395	0.000535576	0.309543
Sample_020	0.00437117	0.0428184	0	0.068805	0.169346	0.249475	0.116969	0.477816	0.110033	0.129181	0.044386	0.0428184	0.49	0.115862	0.332087	0.00044903	0.360679
Sample_021	0.00437117	0.0464308	0	0.105989	0.215232	0.506225	0.333168	0.941503	0.731949	0.1227	0.077186	0.0464308	0.75	0.0199465	0.300167	1.41105e-05	0.328145
Sample_022	0.00437117	0.209184	0.48	0.052726	0.25	0.389398	0.0120419	0.026798	0.014494	0.09552	0.0169	0.209184	0.66	0.115862	0.396796	0.897193	0.345079
Sample_023	0.00437117	0.126325	0.19	0.164517	0.166692	0.426652	0.00774436	0.590665	0.074033	0.235707	0.100669	0.126325	0.91	0.115862	0.441454	8.43254e-05	0.459825
Sample_024	0.752793	0.747809	0.562	0.405023	0.769972	0.794141	0.123861	0.922558	0.074729	0.615095	0.163249	0.747809	0.98	1	0.777196	0.729429	0.805304
Sample_025	0.752793	0.0494538	0.24	0.245858	0.331979	0.417622	0.0234923	0.944415	0.273897	0.311638	0.274107	0.0494538	0.83	0.115862	0.488595	0.0201614	0.488605
Sample_026	0.311923	0.259203	0.36	0.458273	0.311232	0.651132	0.0221707	0.548065	0	0.733959	0.269648	0.259203	0.8	4.91e-10	0.426948	0.676751	0.441186
Sample_027	0.931625	0.268542	0	0.074219	0.339274	0.630776	0.108807	0.835479	0.058288	0.157258	0.043999	0.268542	0.73	0.115862	0.432583	1.53866e-05	0.437659
Sample_028	0.00437117	0.108334	0	0.406943	0.243517	0.416976	0.326807	0.948419	0.204494	0.130477	0.391558	0.108334	0.62	0.115862	0.257673	8.89529e-06	0.274548
Sample_029	0.0048756	0.0492886	0	0.20279	0.25	0.200521	0.0124813	0.982241	0.152388	0.170085	0.182691	0.0492886	0.37	0.115862	0.23126	2.7598e-05	0.289103
Sample_030	0.00437117	0.0463654	0	0.09783	0.218061	0.38068	0.260335	0.854026	0.035347	0.186133	0.093046	0.0463654	0.7	0.115862	0.322101	0.0150166	0.309588
Sample_031	0.153795	0.155784	0.27	0.204308	0.207276	0.616462	0.160622	0.964617	0.731676	0.895513	0.101969	0.155784	0.58	0.115862	0.407084	0.00327262	0.340167
Sample_032	0.752793	0.711194	0.75	0.631133	0.191065	0.547104	0.682399	0.938622	0.683669	0.898938	0.683533	0.711194	0.9	0.115862	0.532311	0.353544	0.562295
Sample_033	0.931625	0.380076	0.88	0.038215	0.25	0.774188	0.0222079	0.850908	0.183806	0.207164	0.071045	0.380076	0.92	0.115862	0.569387	0.00140381	0.600295
Sample_034	0.00437117	0.0439772	0.04	0.651872	0.372208	0.323783	0.0855016	0.020005	0.24776	0.858819	0.747844	0.0439772	0.51	0	0.350746	0.000243301	0.35331
Sample_035	0.00730431	0.126082	0	8e-06	0.16901	0.409953	0.0546346	0.905657	0.015922	0.031993	0.005107	0.126082	0.46	0.115862	0.45402	0.973914	0.440612
Sample_036	0.00437117	0.533525	0.33	0.749969	0.788887	0.670712	0.822685	0.908571	0.500001	0.636744	0.784007	0.533525	0.73	0.115862	0.392757	0.999513	0.393991
Sample_037	0.00437117	0.0885706	0.14	0.038654	0.176799	0.512622	0.402408	0.959973	0.886208	0.056634	0.009197	0.0885706	0.7	0.115862	0.371138	0.00172734	0.345811
Sample_038	0.00437117	0.161006	0.14	0.168197	0.333194	0.351967	0.111864	0.978955	0.082679	0.046609	0.096992	0.161006	0.54	0.115862	0.280115	0.0406465	0.338175
Sample_039	0.00437117	0.392688	0.14	0.315293	0.25	0.495314	0.053764	0.952396	0.693702	0.428903	0.337625	0.392688	0.65	0	0.380946	0.0867802	0.449025
Sample_040	0.752793	0.186759	0	0.005019	0.180574	0.481473	0.348836	0.814469	0.00303	0.054394	0.012329	0.186759	0.71	0.115862	0.445359	0.007393	0.458355
Sample_041	0.752793	0.664426	0.06	0.217083	0.366987	0.74458	0.0943186	0.986958	0.771506	0.887662	0.150517	0.664426	0.89	1	0.634659	0.997388	0.704167
Sample_042	0.00437117	0.263709	0.02	0.289933	0.296598	0.268521	0.0672978	0.117079	0.035275	0.491702	0.239395	0.263709	0.59	0	0.314095	3.49739e-05	0.338656
Sample_043	0.00437117	0.0360642	0.01	0.135079	0.865529	0.322708	0.0244958	0.659416	0.147745	0.770918	0.322531	0.0360642	0.55	0.115862	0.535948	0.735865	0.528426
Sample_044	0.921705	0.221088	0.35	0.180725	0.215047	0.66225	0.205048	0.813307	0.01289	0.098882	0.229667	0.221088	0.76	0.115862	0.483207	0.136749	0.514148
Sample_045	0.0415371	0.149736	0.862	0.022049	0.20931	0.280309	0.382684	0.911311	9e-06	0.098835	0.017005	0.149736	0.83	0.115862	0.479536	0.00175594	0.481097
Sample_046	0.00437117	0.800441	0.142	0.970797	0.78859	0.839927	0.734403	0.849388	0.71599	0.632278	0.965037	0.800441	0.95	0	0.636798	0.999891	0.663641
Sample_047	0.00730431	0.115862	0	0.368854	0.25	0.218682	0.170603	0.669768	0.121354	0.352328	0.35325	0.115862	0.3	0.115862	0.317296	0.000246665	0.338486
Sample_048	0.00437117	0.117473	0.1	0.064003	0.241245	0.264254	0.0114479	0.253044	0.030064	0.243355	0.078249	0.117473	0.58	0.115862	0.272688	1.46727e-05	0.315213
Sample_049	0.00437117	0.219153	0.11	0.6724	0.675792	0.583001	0.446599	0.583132	0.141577	0.766858	0.692336	0.219153	0.72	0.999997	0.31133	0.0278038	0.410407
Sample_050	0.752793	0.0653045	0.14	0.05269	0.453371	0.481477	0.0784521	0.949243	0.627163	0.282661	0.07167	0.0653045	0.87	0.115862	0.467093	0.891379	0.541402
Sample_051	0.00437117	0.033089	0	0.003158	0.292871	0.434835	0.029039	0.956737	0.630281	0.00875	0.007521	0.033089	0.83	0	0.385587	0.861796	0.388667
Sample_052	0.00437117	0.172393	0	0.824242	0.759606	0.508702	0.0875157	0.94843	0.683321	0.223882	0.698973	0.172393	0.61	1.61635e-05	0.493738	0.999118	0.455202
Sample_053	0.0461329	0.257081	0.32	0.110669	0.318811	0.377163	0.0677981	0.762363	0.043485	0.193929	0.091401	0.257081	0.83	0.115862	0.385047	1.14196e-05	0.426201
Sample_054	0.00437117	0.311721	0.73	0.264562	0.222907	0.247516	0.549605	0.121186	0	0.517518	0.248033	0.311721	0.46	0.115862	0.230034	0.0138903	0.322585
Sample_055	0.0048756	0.0338617	0	0.630744	0.25	0.305729	0.0416392	0.88545	0.02577	0.733528	0.417407	0.0338617	0.32	0.115862	0.347653	0.00358302	0.389308
Sample_056	0.00437117	0.169765	0.02	0.081017	0.18834	0.218051	0.0306973	0.488384	0.007723	0.345643	0.20311	0.169765	0.56	0.115862	0.365617	0.00619041	0.341494
Sample_057	0.00437117	0.355573	0	0.385187	0.304873	0.286248	0.0515193	0.986338	0.351368	0.570124	0.210625	0.355573	0.65	0.115862	0.458766	0.876962	0.484809
Sample_058	0.00437117	0.066787	0.33	0.195363	0.457543	0.209529	0.0103559	0.532856	2e-06	0.182984	0.058409	0.066787	0.53	0.115862	0.362258	8.19639e-05	0.349362
Sample_059	0.00437117	0.0179564	0.17	0.276902	0.771352	0.372015	0.0123004	0.861676	0	0.227155	0.197019	0.0179564	0.47	0.115862	0.34152	4.98573e-05	0.340807
Sample_060	0.00437117	0.0511057	0.2	0.994214	0.904667	0.222838	0.307554	0.909847	0.013934	0.882002	0.99539	0.0511057	0.71	0.115862	0.369284	5.79353e-05	0.374508
Sample_061	0.0048756	0.685032	0.08	0.973619	0.888569	0.204003	0.0112568	0.877875	0.018106	0.930098	0.978936	0.685032	0.79	0.115862	0.420349	8.15239e-05	0.408301
Sample_062	0.00437117	0.148427	0.18	0.995432	0.898611	0.258815	0.32187	0.984962	0.326899	0.999822	0.995288	0.148427	0.6	0.115862	0.348481	0.000271283	0.375357
Sample_063	0.0048756	0.0307517	0.01	0.834165	0.25	0.237912	0.052707	0.062214	1e-05	0.961146	0.897706	0.0307517	0.48	0.115862	0.307988	0.132191	0.371184
Sample_064	0.0048756	0.112158	0	0.999094	0.910298	0.22731	0.0292783	0.777169	0.293203	0.978983	0.999911	0.112158	0.48	0.115862	0.385794	0.000446739	0.405924
Sample_065	0.00437117	0.0433753	0.33	0.985991	0.26419	0.222983	0.0437418	0.318611	0	0.980023	0.991451	0.0433753	0.51	0.115862	0.237752	0.000153325	0.292746
Sample_066	0.0749798	0.608468	0.32	0.994496	0.898322	0.251432	0.0112568	0.577929	0.339011	0.988826	0.99074	0.608468	0.7	0.115862	0.388692	0.0347184	0.449825
Sample_067	0.00437117	0.0526447	0.01	0.999035	0.908799	0.312469	0.0871167	0.940158	0.329014	0.99939	0.999535	0.0526447	0.68	0.115862	0.351369	0.000717782	0.354456
Sample_068	0.00437117	0.434921	0.01	0.941598	0.833531	0.339657	0.0563566	0.938276	0.02855	0.685359	0.949592	0.434921	0.57	0.115862	0.277315	4.23861e-05	0.289415
Sample_069	0.00437117	0.231355	0	0.500001	0.858611	0.23934	0.195283	0.214971	0.214075	0.69252	0.833607	0.231355	0.6	0.115862	0.37269	0.998388	0.405716
Sample_070	0.00437117	0.00764327	0.11	0.010374	0.195025	0.211502	0.289992	0.874496	1.8e-05	0.032454	0.009566	0.00764327	0.66	0	0.27386	8.90943e-06	0.276609
Sample_071	0.00437117	0.614093	0.71	0.121693	0.189592	0.188649	0.288541	0.222889	0	0.119257	0.149241	0.614093	0.76	0.115862	0.416919	0.0117312	0.408544
Sample_072	0.00437117	0.136733	0.18	0.237464	0.289428	0.638309	0.652941	0.959651	0.241832	0.598837	0.461972	0.136733	0.82	0.115862	0.616597	0.999937	0.557459
Sample_073	0.00437117	0.0275746	0.24	0.04267	0.191996	0.251569	0.0957348	0.936377	0.032409	0.39088	0.044801	0.0275746	0.7	0.115862	0.273875	8.24477e-07	0.297456
Sample_074	0.00437117	0.169049	0.24	0.187837	0.293036	0.220974	0.0267491	0.494378	0.428686	0.143437	0.179371	0.169049	0.43	0.115862	0.217312	3.07043e-06	0.251697
Sample_075	0.00437117	0.0740694	0.11	0.072451	0.265835	0.202413	0.00967624	0.115924	0.024735	0.139037	0.027917	0.0740694	0.62	0.0331029	0.31695	5.63749e-06	0.330507
Sample_076	0.00437117	0.316962	0.19	0.482914	0.699168	0.512175	0.0103654	0.930827	0.165189	0.402102	0.775287	0.316962	0.78	0.115862	0.600723	0.999718	0.581294
Sample_077	0.00437117	0.30718	0.14	0.025972	0.167858	0.230781	0.00896507	0.904813	0.007204	0.145714	0.029736	0.30718	0.43	0.115862	0.347383	0.00244641	0.359767
Sample_078	0.00437117	0.204853	0.15	0.113579	0.2524	0.200809	0.0496907	0.895769	0.062608	0.226682	0.087718	0.204853	0.45	0.115862	0.309514	1.23682e-06	0.336001
Sample_079	0.931625	0.533582	0.16	0.038899	0.259059	0.59452	0.00931805	0.464402	0.017154	0.112316	0.05757	0.533582	0.76	0.983665	0.375204	0.00450714	0.434262
Sample_080	0.0461329	0.0910831	0.23	0.967851	0.905205	0.219933	0.0862603	0.290817	0.114278	0.989004	0.985202	0.0910831	0.66	0.115862	0.325938	1.93084e-05	0.329121
Sample_081	0.00437117	0.116613	0.08	0.016025	0.903259	0.31547	0.208256	0.884927	0.012633	0.00375	0.052808	0.116613	0.81	0.115862	0.296744	0.00257074	0.358209
Sample_082	0.752793	0.128199	0.8	0.942136	0.850825	0.267145	0.160304	0.450519	0.050587	0.912176	0.957343	0.128199	0.86	0.115862	0.462307	3.02781e-06	0.517449
Sample_083	0.00437117	0.192928	0.05	0.994764	0.25	0.267254	0.0106784	0.020343	1.3e-05	0.991905	0.996867	0.192928	0.73	0.368323	0.353622	1.76957e-06	0.373781
Sample_084	0.00437117	0.0171157	0	0.977345	0.89278	0.235408	0.0928947	0.798882	4e-06	0.993454	0.989303	0.0171157	0.45	0.115862	0.307228	9.35861e-06	0.331132
Sample_085	0.00437117	0.148153	0.05	0.959305	0.865529	0.289084	0.0510501	0.93819	0.008143	0.729864	0.916628	0.148153	0.76	0.115862	0.339522	0.00973196	0.408877
Sample_086	0.0461329	0.0843671	0.1	0.996025	0.801794	0.50404	0.153474	0.772835	0.018071	0.960909	0.992762	0.0843671	0.66	0	0.415177	0.301528	0.443472
Sample_087	0.00437117	0.0878392	0	0.986344	0.804781	0.177501	0.0219882	0.931083	0.165345	0.969987	0.969301	0.0878392	0.47	0.115862	0.36473	0.000682864	0.35636
Sample_088	0.0048756	0.364295	0.27	0.901685	0.795353	0.428022	0.0194985	0.810057	0.739803	0.779566	0.926497	0.364295	0.76	1.40451e-05	0.478762	0.454372	0.473425
Sample_089	0.0048756	0.418163	0.47	0.999053	0.898028	0.377014	0.0112568	0.980785	1.5e-05	0.996046	0.999299	0.418163	0.73	0.115862	0.425248	0.998782	0.451083
Sample_090	0.778982	0.256882	0.16	0.99469	0.875511	0.789866	0.0112111	0.927945	0.345052	0.91269	0.990127	0.256882	0.57	0.0225428	0.481315	0.872999	0.455057
Sample_091	0.00437117	0.0530463	0	0.98251	0.908654	0.433896	0.525253	0.883372	4e-06	0.99755	0.997761	0.0530463	0.85	0	0.504973	0.17659	0.523225
Sample_092	0.00437117	0.234395	0.15	0.965241	0.250001	0.215812	0.109056	0.931414	0.058014	0.91504	0.961455	0.234395	0.65	0.115862	0.289817	0.00290762	0.358253
Sample_093	0.00437117	0.289719	0.77	0.994453	0.875594	0.498293	0.442507	0.933707	0.023838	0.989923	0.99822	0.289719	0.63	0.115862	0.432883	0.0171302	0.477512
Sample_094	0.00437117	0.0994648	0	0.96607	0.753911	0.328596	0.429015	0.416242	0	0.956133	0.98282	0.0994648	0.74	0.115862	0.386677	0.0427462	0.43211
Sample_095	0.931625	0.231153	0.85	0.981968	0.779784	0.770433	0.00862396	0.140558	0.002879	0.854697	0.855473	0.231153	0.75	0.115862	0.529563	0.962734	0.533134
Sample_096	0.0415371	0.128329	0	0.970958	0.896221	0.504586	0.108707	0.895918	1e-06	0.99578	0.987636	0.128329	0.66	0.115862	0.452286	0.0714922	0.444617
Sample_097	0.00437117	0.171959	0.16	0.987923	0.806123	0.340811	0.316981	0.81145	0.017517	0.998835	0.985118	0.171959	0.82	0.115862	0.330937	0.00246528	0.397835
Sample_098	0.00437117	0.0998123	0	0.9565	0.849345	0.304847	0.0189118	0.708565	0.323075	0.968527	0.982336	0.0998123	0.36	0.115862	0.299994	0.00042584	0.30068
Sample_099	0.752793	0.303078	0.47	0.996198	0.8801	0.447748	0.346494	0.965112	4e-06	0.983174	0.99832	0.303078	0.76	0.115862	0.50971	0.963156	0.549444
Sample_100	0.0048756	0.626259	0	0.939058	0.79667	0.618125	0.142491	0.576597	0.403635	0.625549	0.890413	0.626259	0.66	0.00151013	0.612516	0.999703	0.592383
Sample_101	0.0461329	0.124154	0.15	0.362552	0.312557	0.49439	0.0106212	0.923931	0.230954	0.990422	0.166852	0.124154	0.50001	0	0.350665	0.00357619	0.334854
Sample_102	0.00437117	0.436458	0.29	0.034274	0.43891	0.43166	0.0921542	0.949504	0.701356	0.027791	0.038407	0.436458	0.74	0.115862	0.357617	0.0476902	0.396514
Sample_103	0.91341	0.406631	0	0.945948	0.275016	0.457564	0.459159	0.016518	0.252299	0.858317	0.866331	0.406631	0.84	0	0.551762	0.892934	0.546124
Sample_104	0.00437117	0.151959	0.02	0.091724	0.296276	0.323617	0.0774878	0.903505	0.052153	0.201343	0.051401	0.151959	0.17	0.115862	0.325948	9.16463e-07	0.31883
Sample_105	0.931625	0.104275	0	0.850096	0.283643	0.717552	0.24487	0.01141	1e-06	0.709274	0.902113	0.104275	0.87	8.01385e-06	0.478167	0.354233	0.457589

## Sheet: SC1_CD vs UC
	SC1_submission1	SC1_submission2	SC1_submission3	SC1_submission4	SC1_submission5	SC1_submission6	SC1_submission8	SC1_submission9	SC1_submission10	SC1_submission11	SC1_submission15	SC1_submission16	SC1_submission17	SC1_submission18	SC1_submissionPC1	SC1_submissionPC2	SC1_submissionPC3
Sample_001	0.186178	0.714922	0.45	3e-06	0.166667	0.353393	0.4143	0.366686	0.90236	0.046052	1.3e-05	0.596698	0.17	0.858974	0.999185	0.81645	0.187316
Sample_002	0.99353	0.785934	0.64	1.5e-05	0.166667	0.409345	0.3547	0.119931	0.840076	8e-06	1.6e-05	0.531115	0.57	0.858974	0.232663	0.617094	0.0931935
Sample_003	0.13907	0.7767	0.48	0.013898	0.166667	0.254263	0.388	0.063327	0.893943	0.011783	0.012544	0.776972	0.18	0.858974	0.998861	0.674372	0.142107
Sample_004	0.926188	0.661882	0.58	0.998428	0.820863	0.359945	0.5487	0.136928	0.752352	0.999793	0.996939	0.577739	0.67	0.858974	0.000503659	0.0041495	0.154463
Sample_005	0.208121	0.691207	0.52	0	0.166667	0.351365	0.3023	0.605681	0.869474	0	0	0.726498	0.31	0.858974	0.0877311	0.794964	0.0764412
Sample_006	0.187302	0.497864	0.47	1e-06	0.166668	0.303102	0.2868	0.396113	0.748744	0	1e-06	0.473954	0.28	0.858974	0.99786	0.971102	0.347447
Sample_007	0.975833	0.730915	0.57	1.8e-05	0.166667	0.24698	0.2952	0.607221	0.933015	0	0.002853	0.6176	0.33	7.7e-11	0.994062	0.864516	0.0731383
Sample_008	0.118748	0.691207	0.53	0.027703	0.17109	0.221859	0.2641	0.811482	0.923498	0.007592	0.026166	0.726498	0.24	0	0.248323	0.401298	0.0877522
Sample_009	0.91574	0.83716	0.58	0.720744	0.76123	0.374731	0.3673	0.516222	0.311066	0.551576	0.734734	0.6176	0.47	0.858974	0.998799	0.137647	0.433899
Sample_010	0.329207	0.572459	0.45	0.921232	0.787777	0.453757	0.3611	0.665247	0.111148	0.282827	0.795001	0.774607	0.29	0.858974	0.0160802	0.739506	0.133743
Sample_011	0.223882	0.7767	0.61	0.954568	0.700884	0.31329	0.6029	0.368803	0.489625	0.95848	0.940353	0.825462	0.22	0.858974	0.000225306	0.828975	0.0787939
Sample_012	0.0176579	0.565583	0.45	0.278894	0.250068	0.251959	0.3624	0.613967	0.717434	0.08085	0.277856	0.776972	0.18	0.858974	0.963286	0.959814	0.0951306
Sample_013	0.269678	0.51205	0.55	0.98422	0.813748	0.430006	0.3354	0.344058	0.981677	0.998019	0.981255	0.606365	0.44	0	0.943866	0.810863	0.160785
Sample_014	0.979372	0.684081	0.61	0.656171	0.319223	0.632658	0.336	0.899054	0.00322	0.969949	0.757119	0.586107	0.71	0.858974	0.0107437	0.890963	0.138971
Sample_015	0.418566	0.70378	0.6	0.964397	0.789131	0.511346	0.5771	0.129583	0.876766	0.944117	0.956079	0.863716	0.24	0.858974	0.639017	0.789953	0.0792881
Sample_016	0.996813	0.706656	0.78	0.867131	0.711812	0.420184	0.5171	0.200051	0.825469	0.892722	0.896355	0.480009	0.72	0.858974	0.00533184	0.00845206	0.216773
Sample_017	0.0380949	0.691207	0.64	0.955628	0.863844	0.349422	0.5722	0.909394	0.956729	0.966966	0.977391	0.949774	0.27	0.858974	0.399967	0.495349	0.131656
Sample_018	0.282283	0.623712	0.57	0.85862	0.760392	0.283865	0.4849	0.655644	0.952942	0.661869	0.882607	0.776972	0.17	0.858974	0.998154	0.279799	0.069253
Sample_019	0.879936	0.744468	0.53	0.937769	0.25	0.308147	0.534	0.108804	0.979484	0.912437	0.965991	0.770046	0.31	0.858974	0.172814	0.363452	0.0852197
Sample_020	0.0577033	0.623712	0.46	0.932372	0.25	0.23893	0.3536	0.505484	0.933137	0.983806	0.87894	0.776972	0.19	0	0.922559	0.579463	0.0993316
Sample_021	0.173436	0.7767	0.72	0.761871	0.25	0.397457	0.4265	0.028763	0.976746	0.492741	0.864203	0.877862	0.51	0.858974	9.85839e-05	0.161819	0.0708776
Sample_022	0.00340706	0.698885	0.48	0.858668	0.823686	0.291364	0.5569	0.952661	0.969646	0.961815	0.861407	0.596698	0.18	0.858974	0.991538	0.550575	0.10581
Sample_023	0.977478	0.785934	0.69	0.966856	0.799635	0.38464	0.4426	0.516921	0.991094	0.964507	0.969139	0.791791	0.36	0	0.894621	0.494052	0.0926209
Sample_024	0.996823	0.661882	0.63	0.956042	0.730377	0.334718	0.5837	0.083643	0.887963	0.988729	0.950788	0.483423	0.59	0.858974	0.781769	0.00721026	0.413203
Sample_025	0.0677634	0.7767	0.52	0.974083	0.812675	0.563725	0.2931	0.102348	0.848227	0.99623	0.937345	0.776972	0.26	0.858974	0.00133276	0.646976	0.106654
Sample_026	0.985502	0.785934	0.49	0.713238	0.25	0.320352	0.422	0.852044	0.710458	0.390791	0.752994	0.763124	0.14	0.858974	0.997343	0.83159	0.0716907
Sample_027	0.217016	0.629228	0.63	0.901569	0.169987	0.34131	0.4861	0.955026	0.671332	0.890748	0.864367	0.743563	0.23	0	0.582727	0.809771	0.131956
Sample_028	0.0697979	0.675389	0.4	0.777291	0.166667	0.333324	0.4213	0.282131	0.939176	0.335421	0.606365	0.606365	0.12	0.858974	0.998104	0.782588	0.0722696
Sample_029	0.833632	0.490856	0.46	0.446148	0.166668	0.334583	0.3538	0.529385	0.96047	0.732316	0.594405	0.724217	0.14	0	0.944034	0.854901	0.0850806
Sample_030	0.661836	0.594929	0.57	0.969623	0.84547	0.370303	0.4753	0.669008	0.880447	0.980854	0.962737	0.547317	0.23	0.858974	0.994753	0.878796	0.0733774
Sample_031	0.996823	0.716296	0.68	0.98651	0.842415	0.524305	0.3995	0.165779	0.910949	0.938431	0.985822	0.742579	0.68	0.858974	0.990245	0.0403031	0.106431
Sample_032	0.851125	0.741326	0.61	0.98887	0.818771	0.669221	0.6175	0.136541	0.923315	0.974436	0.997748	0.656666	0.62	0.858974	0.00350162	0.00519505	0.0863065
Sample_033	0.585673	0.60226	0.63	0.990163	0.804578	0.412793	0.376	0.828457	0.017837	0.987347	0.988963	0.709583	0.47	0.858974	0.913983	0.546864	0.244971
Sample_034	0.903613	0.675389	0.58	0.891588	0.840549	0.448833	0.6395	0.975569	0.904628	0.270695	0.931602	0.878394	0.38	0.858974	0.914433	0.354276	0.0715179
Sample_035	0.960895	0.730915	0.51	0.692228	0.376755	0.249505	0.4009	0.202203	0.656985	0.057374	0.680623	0.647133	0.13	0.858974	0.903329	0.786387	0.0702197
Sample_036	0.320405	0.50311	0.51	0.500001	0.796821	0.488468	0.4953	0.129759	0.965057	0.340817	0.380847	0.202627	0.34	0.858974	6.74436e-05	0.114083	0.0740405
Sample_037	0.996823	0.628878	0.7	0.949952	0.834381	0.405418	0.5984	0.283283	0.796903	0.952692	0.923376	0.767787	0.52	0.858974	0.483358	0.0596654	0.0697759
Sample_038	0.157483	0.490856	0.54	0.35127	0.166667	0.459573	0.3799	0.429584	0.841147	0.231451	0.316119	0.782013	0.26	0.858974	0.359995	0.825177	0.0700757
Sample_039	0.54637	0.623712	0.46	0.639111	0.771448	0.342044	0.2719	0.207175	0.366908	0.867911	0.743654	0.791791	0.27	0.858974	0.942342	0.827133	0.135308
Sample_040	0.933349	0.555123	0.59	0.989936	0.83475	0.415918	0.591	0.63896	0.855855	0.996826	0.991551	0.943118	0.29	0.858974	0.98759	0.295255	0.157847
Sample_041	0.996823	0.829657	0.64	0.993488	0.836307	0.270652	0.5432	0.22528	0.459073	0.999556	0.99696	0.69717	0.7	0.858974	2.52534e-05	0.0385324	0.223473
Sample_042	0.0245832	0.691207	0.54	0.788402	0.289357	0.366868	0.415	0.83431	0.133963	0.558771	0.566373	0.753363	0.15	0.858974	0.953889	0.897548	0.0915712
Sample_043	0.92362	0.691207	0.61	0.742064	0.32341	0.214502	0.4623	0.102795	0.880638	0.71138	0.823997	0.854996	0.1	0.858974	0.0362168	0.979742	0.798399
Sample_044	0.175572	0.701754	0.53	0.966085	0.824561	0.333565	0.3889	0.143878	0.878108	0.995521	0.976583	0.776972	0.17	0.858974	0.99623	0.926669	0.219806
Sample_045	0.173156	0.572459	0.52	0.952344	0.809953	0.450804	0.41	0.186379	0.914113	0.956207	0.957385	0.540132	0.25	0	0.999283	0.362043	0.111793
Sample_046	0.735599	0.671772	0.43	0.74832	0.794598	0.758717	0.5081	0.205474	0.347289	0.233034	0.166127	0.676147	0.50001	0.858974	0.999445	0.00311786	0.172204
Sample_047	0.902055	0.546108	0.44	0.239056	0.299036	0.362079	0.327	0.825394	0.962368	0.548208	0.400195	0.613256	0.17	0.858974	0.997856	0.947647	0.109257
Sample_048	0.869308	0.675389	0.46	0.694386	0.178032	0.305713	0.3599	0.348214	0.822018	0.850547	0.802157	0.606365	0.15	0	0.952451	0.586978	0.129117
Sample_049	0.198485	0.555123	0.56	0.336347	0.779433	0.478384	0.4016	0.73743	0.002636	0.167646	0.402794	0.743563	0.31	0	0.999376	0.499695	0.0892583
Sample_050	0.960181	0.751156	0.74	0.978565	0.801752	0.467521	0.7039	0.090632	0.880745	0.982915	0.985967	0.41362	0.59	0.858974	7.75876e-05	0.400649	0.0936275
Sample_051	0.601249	0.489571	0.39	0.954716	0.25	0.305526	0.4288	0.143097	0.864905	0.977471	0.961902	0.878394	0.27	0.858974	0.00981274	0.658511	0.109528
Sample_052	0.139565	0.808461	0.58	0.986704	0.801438	0.563855	0.6113	0.109744	0.938565	0.992275	0.98934	0.880341	0.47	0.858974	0.975093	0.435339	0.093758
Sample_053	0.0150121	0.489664	0.49	0.9832	0.813262	0.381153	0.3298	0.220121	0.965849	0.992702	0.97187	0.430927	0.22	0.858974	0.145396	0.315923	0.0888508
Sample_054	0.347889	0.691207	0.6	0.961357	0.184533	0.318741	0.3183	0.492946	0.945205	0.972662	0.915774	0.791791	0.07	0.858974	0.791442	0.838063	0.0748617
Sample_055	0.138373	0.7767	0.59	0.437453	0.687045	0.342611	0.3631	0.754202	0.933911	0.27885	0.529832	0.699611	0.17	0.858974	0.990297	0.716783	0.0860144
Sample_056	0.85284	0.691207	0.59	0.916945	0.208717	0.322726	0.4634	0.881809	0.925355	0.938967	0.777515	0.564697	0.2	0	0.853379	0.878533	0.099801
Sample_057	0.350406	0.7767	0.5	0.639728	0.696223	0.464629	0.3308	0.023714	0.914944	0.646721	0.789792	0.596698	0.26	0.858974	0.969933	0.949271	0.0927837
Sample_058	0.593715	0.572459	0.59	0.940629	0.833513	0.24193	0.6101	0.897458	0.680686	0.945854	0.938912	0.840979	0.23	0.858974	0.985346	0.835534	0.0811473
Sample_059	0.0732121	0.675389	0.53	0.78219	0.818549	0.405611	0.5047	0.480624	0.78904	0.047228	0.775176	0.751796	0.37	0.858974	0.999967	0.125562	0.114597
Sample_060	0.594298	0.623712	0.54	1e-05	0.171951	0.34599	0.3641	0.420504	0.776957	0.004082	1.5e-05	0.753363	0.21	0	0.997508	0.530744	0.183919
Sample_061	0.119753	0.623712	0.56	0.004957	0.261946	0.498116	0.2812	0.69216	0.887911	0.00826	0.005702	0.678343	0.2	0	0.923546	0.640726	0.532345
Sample_062	0.810469	0.675389	0.47	0.009117	0.228155	0.375584	0.3942	0.15513	0.97142	1.7e-05	0.009911	0.592274	0.28	0.858974	0.97219	0.278573	0.0765315
Sample_063	0.118375	0.716296	0.63	1.8e-05	0.177547	0.273259	0.4506	0.424677	0.948712	2e-06	0.003629	0.730271	0.26	0	0.982611	0.523877	0.0718193
Sample_064	0.429897	0.636935	0.56	4e-06	0.166667	0.322795	0.3286	0.158855	0.312366	0	0.00287	0.791791	0.24	0.858974	0.746308	0.663151	0.0973598
Sample_065	0.0743971	0.675389	0.54	1e-06	0.167157	0.223428	0.3953	0.333258	0.973534	6e-06	1.2e-05	0.540132	0.17	0	0.9964	0.489674	0.102959
Sample_066	0.65549	0.497864	0.49	0	0.201112	0.275759	0.3734	0.457115	0.659868	0	0	0.395482	0.18	0	0.974794	0.438818	0.0816786
Sample_067	0.0125158	0.7767	0.53	0.012939	0.22838	0.342115	0.2792	0.354757	0.88208	0	0.008655	0.776972	0.24	0.858974	0.998059	0.510917	0.107984
Sample_068	0.951143	0.53915	0.54	0.17479	0.25	0.356791	0.4992	0.427153	0.924394	0.011138	0.037731	0.92962	0.28	0.858974	0.837959	0.222751	0.0710175
Sample_069	0.871628	0.623712	0.53	0.006012	0.229497	0.258439	0.4256	0.619275	0.917565	0.003324	0.004651	0.726498	0.13	0.858974	0.713827	0.85352	0.07082
Sample_070	0.82557	0.441464	0.63	0.967266	0.493559	0.425948	0.6861	0.46203	0.96793	0.923694	0.968787	0.884525	0.23	0.858974	0.9966	0.354408	0.0853442
Sample_071	0.847049	0.623712	0.49	0.828534	0.223371	0.317918	0.3371	0.640354	0.657438	0.363127	0.830375	0.503946	0.17	0	0.263821	0.930698	0.095971
Sample_072	0.224388	0.63646	0.52	0.842337	0.706508	0.333553	0.4414	0.099214	0.129165	0.807127	0.882412	0.300454	0.35	0.858974	0.0032334	0.714501	0.11242
Sample_073	0.342938	0.611403	0.43	0.063034	0.7886	0.34018	0.3102	0.778129	0.929371	0.01932	0.075605	0.592274	0.28	0	0.753454	0.3628	0.105968
Sample_074	0.199362	0.675389	0.49	0.688627	0.706813	0.291883	0.2853	0.873436	0.908819	0.709815	0.575041	0.515393	0.32	0	0.976223	0.656666	0.0704865
Sample_075	0.044915	0.691207	0.49	0.842668	0.715248	0.337866	0.3436	0.564309	0.857971	0.857594	0.811354	0.600249	0.21	0	0.995552	0.908195	0.0690087
Sample_076	0.450663	0.691207	0.55	0.546398	0.356895	0.462399	0.412	0.984617	0.950976	0.429902	0.500001	0.792627	0.37	0.858974	0.00359926	0.603978	0.111873
Sample_077	0.106601	0.675389	0.4	0.989039	0.874847	0.23723	0.312	0.418385	0.91552	0.895498	0.934091	0.416616	0.09	0.0218423	0.450084	0.717217	0.136549
Sample_078	0.228545	0.623712	0.52	0.873377	0.700667	0.242764	0.4294	0.879664	0.877663	0.963124	0.837857	0.791791	0.13	0.858974	0.108066	0.908763	0.0948833
Sample_079	0.0839597	0.640858	0.55	0.963111	0.821406	0.367835	0.3071	0.983748	0.210356	0.638532	0.830673	0.616562	0.14	0	0.116141	0.594759	0.0712761
Sample_080	0.109042	0.572459	0.57	0.505685	0.68018	0.296615	0.4928	0.735811	0.945204	0.710279	0.351092	0.857389	0.19	0	0.661301	0.752593	0.0929239
Sample_081	0.953238	0.403785	0.57	0.361914	0.260295	0.207418	0.5926	0.578781	0.89552	0.484041	0.255929	0.416616	0.18	0.858974	0.192365	0.551744	0.144596
Sample_082	0.597231	0.441464	0.56	0.002843	0.197471	0.358643	0.4011	0.530651	0.822404	0.003356	0.003015	0.540132	0.23	0.858974	0.517882	0.935311	0.0882242
Sample_083	0.0140795	0.48025	0.53	0	0.172727	0.372791	0.2859	0.667469	0.868733	1.3e-05	1e-06	0.721267	0.27	0	0.828355	0.953118	0.0817508
Sample_084	0.879734	0.808461	0.49	0.010481	0.166667	0.426949	0.4216	0.239169	0.966418	0.005019	0.009165	0.92962	0.16	0.858974	0.997155	0.648608	0.0914297
Sample_085	0.679815	0.623712	0.56	0.110716	0.166667	0.324896	0.3515	0.974031	0.834414	0.742372	0.13351	0.743563	0.16	0	0.965324	0.494526	0.121616
Sample_086	0.970825	0.640858	0.7	0.153756	0.166667	0.355169	0.3473	0.172925	0.863089	0.213737	0.172583	0.769285	0.29	0.858974	0.913957	0.754706	0.126156
Sample_087	0.444108	0.680395	0.59	0	0.166667	0.462296	0.388	0.098908	0.972233	0	0	0.892611	0.13	0	0.715023	0.840236	0.0744274
Sample_088	0.981915	0.691207	0.63	0.892778	0.798077	0.644707	0.3502	0.180622	0.033018	0.98883	0.889122	0.726498	0.47	0.858974	0.984761	0.493866	0.121974
Sample_089	0.10679	0.691207	0.47	7e-06	0.190859	0.312418	0.3761	0.235377	0.780393	1e-05	7e-06	0.861737	0.42	0.858974	0.725249	0.943808	0.100062
Sample_090	0.968481	0.537004	0.4	0.240726	0.25	0.381512	0.3354	0.116661	0.953872	0.583553	0.269762	0.381541	0.56	0.858974	0.920116	0.287951	0.12119
Sample_091	0.963859	0.741326	0.69	0.017048	0.166667	0.319759	0.3986	0.720756	0.883501	0.002735	0.013388	0.743563	0.38	0.858974	0.989728	0.775213	0.147238
Sample_092	0.03843	0.691207	0.58	0.009691	0.290107	0.223806	0.3274	0.646691	0.951389	0.009936	0.0096	0.726498	0.16	0	0.314054	0.282459	0.266008
Sample_093	0.0196163	0.691207	0.49	0.009547	0.266067	0.517526	0.4244	0.974877	0.208284	0.106377	0.013297	0.596698	0.2	0.858974	0.259887	0.616409	0.208964
Sample_094	0.808581	0.564319	0.61	0.003393	0.166667	0.245955	0.4284	0.997361	0.917852	0.027038	0.007141	0.627078	0.22	0.858974	0.900307	0.896856	0.0947298
Sample_095	0.0917746	0.691207	0.54	0.540945	0.166667	0.34367	0.4687	0.944584	0.378415	0.264651	0.409398	0.710682	0.23	0.858974	0.951556	0.142145	0.118075
Sample_096	0.477125	0.623712	0.52	0.090703	0.31882	0.292876	0.5867	0.968914	0.588064	0.020448	0.011668	0.920516	0.27	0.858974	0.0482714	0.690812	0.0747127
Sample_097	0.636473	0.61902	0.41	0.004077	0.166667	0.261402	0.4084	0.309731	0.904827	0	0.009603	0.381456	0.25	0.858974	0.633352	0.448063	0.108992
Sample_098	0.0612636	0.497864	0.41	1.8e-05	0.166667	0.210137	0.326	0.631978	0.608581	1.8e-05	0.002918	0.525525	0.09	0.858974	0.853379	0.949313	0.112307
Sample_099	0.923233	0.735194	0.57	0.002742	0.311364	0.460425	0.3448	0.81364	0.007432	0.00591	3e-06	0.692334	0.39	0.858974	0.0260027	0.904215	0.343161
Sample_100	0.32237	0.555123	0.53	0.696135	0.718008	0.457929	0.4261	0.156803	0.959218	0.932067	0.799759	0.880341	0.54	0.858974	0.936411	0.79474	0.145001
Sample_101	0.577933	0.770893	0.6	0.922978	0.809582	0.505548	0.3636	0.405047	0.856581	0.969605	0.919536	0.726426	0.42	0.858974	0.99625	0.287647	0.07964
Sample_102	0.0750992	0.675389	0.49	0.976975	0.250081	0.411564	0.4264	0.700799	0.932656	0.9096	0.959806	0.592274	0.4	0.858974	0.00361896	0.526897	0.11167
Sample_103	0.904684	0.714922	0.6	0.81707	0.902225	0.396302	0.4585	0.575933	0.448932	0.671956	0.610864	0.596698	0.32	0.858974	0.991537	0.510864	0.188141
Sample_104	0.207861	0.437817	0.39	0.421882	0.166667	0.288363	0.2699	0.853246	0.911495	0.248656	0.470601	0.627078	0.25	0.858974	0.985619	0.706172	0.102522
Sample_105	0.881469	0.628624	0.64	0.648224	0.166667	0.316389	0.3976	0.297294	0.712839	0.100331	0.49415	0.743563	0.21	0.858974	0.97859	0.805785	0.104042

## Sheet: SC2_Taxonomy_IBD vs nonIBD
	SC2_submission1	SC2_submission2	SC2_submission3	SC2_submission4	SC2_submission5	SC2_submission6	SC2_submission7	SC2_submission8	SC2_submission9	SC2_submission10	SC2_submission11	SC2_submission12	SC2_submission13	SC2_submission14	SC2_submission15	SC2_submission17	SC2_submission18	SC2_submission19	SC2_submission20	SC2_submission21	SC2_submission22	SC2_submission23	SC2_submission24	SC2_submission25	SC2_submission26	SC2_submission27	SC2_submission28	SC2_submission29	SC2_submission30	SC2_submission31	SC2_submission32	SC2_submission33	SC2_submission34	SC2_submission35	SC2_submission36	SC2_submission37	SC2_submission38	SC2_submission39	SC2_submission40	SC2_submission41	SC2_submission42	SC2_submission43	SC2_submission44	SC2_submission46	SC2_submission48	SC2_submission49	SC2_submission50	SC2_submission51	SC2_submission52
Sample_001	0.616425	0.036593	0.94998	0	0.576468	0.305	0.159734	1	0.3404	0	0.862079	0.862079	0	0.418692	0.302746	0.57	0.236521	0.233071	0	0.911607	0.695657	0.166667	0.454395	0.150116	0.324	0.412359	0.27	0	1.99996e-12	0.965455	0.2808	0.035393	0.19	0.159734	0.94	0.4	0.80897	0	0.236521	0.616425	0.818182	0.454881	0.514841	0.9563	0.11	0.060156	0.418692	0.928733	0.302
Sample_002	0.43336	0.370558	0.717022	0.445905	0.00653474	0.725	0.494012	0.783093	0.4067	0.370558	1	0.97778	1	0.427529	0.342824	0.03	0.544048	0.362141	0	0.783093	0.534478	0.741357	0.048428	0.773089	0.594	0.664957	0.78	1	0.999999	0.957023	0.7841	0.445905	0.07	0.494012	0.94	0.88	0.850991	1	0.544048	0.43336	0.0909091	0.548762	0.65893	0.980453	0.12	0.598938	0.427529	0.486806	0.56
Sample_003	0.158151	0.139738	0.006315	0	0.0160232	0.12	0.332717	0	0.2266	0.139738	0	0.059341	0	0.378203	0.248632	0.6	0	0.076559	0.93	0.081031	0.029421	0.842096	0.08	0.176247	0.282	0.243972	0.11	1	0.0713491	0.240059	0.2383	0.076196	0.64	0.332717	0.05	0.4	0	0	0.044505	0.158151	0.545455	0.674698	0.539462	0.289709	0.4	0.395204	0.378203	0.488939	0.298
Sample_004	1	0.951462	0.999292	0.843475	0.854278	0.795	0.935443	1	0.923	1	1	0.986346	1	0.713291	0.842324	0.6	1	0.993848	0	0.976902	0.937653	0.818044	0.995095	0.850319	0.824	0.891929	0.78	1	0.996863	0.999982	0.8077	0.843475	0.06	1	0.99	0.804	1	1	0.986992	0.996102	1	0.809143	0.993619	0.986855	0.03	0.97133	0.713291	0.998507	0.886
Sample_005	0.12464	0.023336	0.090195	0.152636	9.8e-08	0.34	0.053347	0.188433	0.2554	0	0	0.089847	0	0.462762	0.307623	0.57	0.501798	0.085805	0	0.188433	0.3466	0.166858	0.039819	0.104561	0.208	0.444122	0.16	0	0.213691	0.022547	0.1555	0.152636	0.19	0	0.91	0.42	0.244026	0	0.501798	0.12464	0.0909091	0.880258	0.553425	2.879e-08	0.27	0.272557	0.462762	0.509115	0.248
Sample_006	0	0.002497	0.003013	0	0.343219	0.265	0.024321	0	0.1434	0	0	0.010019	0	0.25221	0.277198	0.37	0	0.004305	0.72	0.004405	0.023067	0.166667	0.006545	0.069651	0.146	0.149113	0.1	0	0.0244296	6e-06	0.0945	0.006525	0.61	0	0.21	0.428	0	1	0.012504	0.022822	0	0.570417	0.434484	1.16751e-05	0.15	0.109755	0.25221	0.487109	0.116
Sample_007	0.817593	0.034512	0.004289	0	1.7269e-05	0.265	0.011083	0	0.0469	0	0	0.054165	1	0	0.222476	0.03	0.458799	0.037842	0.04	0.027737	0.039947	0.184219	0.080062	0.0887853	0.168	0.555683	0.13	0	1.3374e-08	0.061604	0.1322	0.014542	0.11	0	0.73	0.4	0.404364	0	0.458799	0.817593	0	0.573127	0.01876	1.604e-09	0.18	0.126937	0.01979	0.487669	0
Sample_008	0	0.015289	0.005718	0	0.023791	0.035	0.02266	0	0.1361	0	0	0.000623	0	0	0.191089	0.6	0	0.003748	0.95	0.020294	0.001093	0.188113	0.003216	0.0679535	0	0.283404	0.09	0	0.000473197	2e-06	0.1581	0.051195	0.71	0	0.39	0.224	0	0	0.009492	0.000921	0	0.487687	0.064458	0.00686526	0.69	0.048319	0.059802	0.487669	0
Sample_009	1	0.010977	0.89941	0	0.0329516	0.76	0.061033	1	0.43	0	1	0.999937	1	0.376836	0.437612	0.03	0.345191	0.999974	0	0.995666	0.99994	2.5e-05	0.999995	0.536793	0.58	0.696322	0.61	0	0.590258	0.351226	0.5792	0.030354	0.05	0	0.82	0.824	1	1	0.345191	0.999992	0.181818	0.779548	0.157983	0.999698	0.07	0.564315	0.376836	0.99995	0.446
Sample_010	0.535113	0.713421	0.923409	0.221191	0.970175	0.37	0.531513	0.545588	0.2575	0.713421	0.336711	0.336711	1	0.388276	0.320795	0.07	0	0.092326	0.05	0.545588	0.052688	0.492504	0.576263	0.235929	0.38	0.288044	0.28	1	0.815625	0.075736	0.2423	0.221191	0.06	0.531513	0.86	0.7	0.52839	1	0.063052	0.535113	0.181818	0.754345	0.852411	0.967409	0.02	0.746756	0.388276	0.487669	0.488
Sample_011	0	0.001723	0.023822	0	0.0572291	0.22	0.02037	0	0.2497	0	0	0.02136	0	0.282963	0.24518	0.43	0	0.021482	0.96	0.087999	0.036001	0.862106	0.006294	0.102746	0.272	0.317354	0.12	0	0.0015107	0.823976	0.1677	0.016306	0.63	0	0.08	0.416	0.115455	0	0.070662	0.023124	0.181818	0.672571	0.894799	1.8528e-06	0.73	0.183848	0.282963	0.487669	0.222
Sample_012	0	2.8e-05	0.10572	0	0.123324	0.205	0.013595	0	0.235	0	0	0.005465	0	0.245049	0.291757	0.2	0	0.001012	0.58	0.046663	0.003532	0.166667	0.000732	0.154105	0.186	0.120646	0.14	0	0.0541983	0.127597	0.221	0.017599	0.56	0	0.28	0.4	0	0	0.011496	0.010282	0.454545	0.388972	0.16577	0.978191	0.33	0.04442	0.245049	0.487688	0.158
Sample_013	1	0.000342	0.021953	0	0.109345	0.145	0.040887	1	0.1577	0	1	0.988855	0	0.297199	0.30083	0.67	0.766037	0.950988	0.95	0.990548	0.08043	0.167384	0.998058	0.0832783	0.236	0.358044	0.08	1	0.700744	0.063403	0.1452	0.008568	0.72	0	0.75	0.376	1	0	0.766037	0.999826	0	0.502381	0.03582	0.721839	0.82	0.004584	0.297199	0.493176	0.148
Sample_014	1	0.726644	0.999904	0.612037	0.575364	0.835	0.856568	1	0.418	0.726644	1	0.999756	1	0.608695	0.543474	0.45	0.778912	0.856313	0	0.997955	0.999782	0.834206	0.986167	0.723057	0.67	0.685971	0.89	1	0.997558	0.999993	0.837	0.612037	0.07	0.856568	0.97	0.932	1	1	0.778912	0.999952	0.272727	0.792726	0.995952	0.999997	0.31	0.979945	0.608695	0.983647	0.656
Sample_015	0.718872	0.069246	0.323144	0.192343	0.88011	0.195	0.347905	0.719896	0.3259	0	0.349872	0.349872	0	0.27447	0.353923	0.71	0.455275	0.58644	0.7	0.719896	0.324803	0.254004	0.380234	0.268063	0.34	0.341052	0.16	0	0.982511	0.381681	0.2806	0.192343	0.68	0.347905	0.98	0.4	0.34411	0	0.455275	0.718872	0.636364	0.610607	0.435805	0.632877	0.4	0.279993	0.27447	0.488126	0.258
Sample_016	1	0.977684	0.997339	0.869686	0.899892	0.72	0.952937	1	0.8208	1	1	0.974674	1	0.619979	0.400418	0.67	1	0.98054	0	0.930085	0.923488	0.783228	0.941223	0.610995	0.722	0.596578	0.67	1	0.910058	0.987324	0.6694	0.869686	0.07	1	0.98	0.912	1	1	0.976886	0.947563	0.727273	0.914889	0.580164	0.989666	0.02	0.870434	0.619979	0.612837	0.796
Sample_017	0	0.000339	0.008654	0	0.0070486	0.15	0.002245	0	0.0227	0	0	0.014861	0	0	0.207029	0.62	0	0.000657	0.32	0.018585	0.044998	0.222381	0.003152	0.109779	0.154	0.0863122	0.08	1	0.0397866	7e-06	0.1451	0.004918	0.36	0	0.43	0.3	0	0	0.001201	0.011466	0	0.458214	0.022267	0.156736	0.64	0.01312	0.070373	0.487669	0
Sample_018	0.289475	0.100283	0.022715	0.194365	0.118062	0.095	0.36464	0.159548	0.1292	0.100283	0	0.083725	0	0.189116	0.304059	0.64	0.239819	0.276709	0.64	0.159548	0.021478	0.292263	0.326161	0.0649966	0.18	0.384348	0.1	0	0.129954	0.942922	0.0965	0.194365	0.47	0.36464	0.4	0.444	0	0	0.239819	0.289475	0	0.322814	0.403958	0.333385	0.18	0.157605	0.189116	0.520293	0.112
Sample_019	0	0.18916	0.052029	0	0.335006	0.26	0.272761	0	0.3891	0.18916	0	0.048005	1	0.356398	0.184865	0.64	0.338919	0.999989	0.32	0.000272	0.48339	0.857557	0.9975	0.501536	0.458	0.282035	0.34	0	0.999991	0.729348	0.4251	0.059452	0.47	0.272761	0.04	0.724	0	1	0.338919	0.038475	0.0909091	0.735496	0.243195	0.0219071	0.86	0.55788	0.356398	0.487641	0.452
Sample_020	0	0.180863	0.007121	0	0.185816	0.14	0.099361	0	0.1851	0.180863	0	0.007054	0	0.331782	0.233195	0.61	0	0.033016	0.03	0.00804	0.007751	0.168128	0.00803	0.0743662	0.114	0.31984	0.08	0	0.0123897	0.037107	0.0636	0.053627	0.26	0	0.82	0.352	0	0	0.012644	0.013507	0.0909091	0.497512	8e-06	0.151835	0.14	0.089733	0.331782	0.484207	0.1
Sample_021	0.713746	0.135963	0.480656	0.568782	0.00652561	0.41	0.521176	0.774443	0.4	0.135963	0.521012	0.521012	1	0.441954	0.35695	0.7	0.838678	0.610499	0.01	0.774443	0.807388	0.999632	0.597802	0.472678	0.652	0.511235	0.49	1	0.960371	0.92774	0.5936	0.568782	0.31	0.521176	0.99	0.768	0.75662	1	0.838678	0.713746	0.818182	0.555496	0.592415	0.243364	0.37	0.844096	0.441954	0.549419	0.634
Sample_022	0	0.004977	0.156853	0	2.0008e-05	0.235	0.057972	0	0.0576	0	0	0.096641	0	0.239974	0.281443	0.65	0	0.006119	0.03	0.019463	0.065646	0.259741	0.003888	0.128234	0.166	0.554529	0.15	0	0.26074	0.995113	0.1881	0.037959	0.27	0	0.62	0.42	0	0	0.01893	0.054682	0	0.559774	0.494136	1.09587e-05	0.47	0.125649	0.239974	0.487669	0.116
Sample_023	1	1.7e-05	0.095873	0	0.565263	0.22	0.003726	0.151459	0.184	0	1	0.985094	0	0.341125	0.316448	0.67	0.338919	0.999947	0.31	0.151459	0.990859	0.166667	0.99999	0.055608	0.23	0.484671	0.25	0	0.893957	0	0.2133	0.000976	0.37	0	0.93	0.44	0.759452	0	0.338919	0.999697	0.0909091	0.372333	0.45152	0.940622	0.08	0.015103	0.341125	0.504248	0.216
Sample_024	1	0.989212	0.995123	1	0.00905085	0.96	0.981739	0.862295	0.9098	1	1	0.963983	1	0.858181	0.829655	0.43	1	0.988721	0	0.862295	0.822526	0.870329	0.977407	0.961311	0.898	1	0.98	1	0.999998	0.999983	0.922	0.961256	0.02	1	0.99	0.904	1	1	0.985734	0.966328	1	0.847131	0.997423	0.999931	0.03	0.990417	0.858181	1	1
Sample_025	0.521968	0.070576	0.653685	0	0.914807	0.22	0.168965	0.569813	0.3195	0	0	0.082278	0	0.471161	0.368431	0.71	0.127923	0.351679	0	0.569813	0.067768	0.250059	0.439517	0.310743	0.488	0.366038	0.21	0	0.000521373	0.988678	0.2965	0.071569	0.21	0.168965	0.99	0.556	0.120455	0	0.127923	0.521968	0.727273	0.975857	0.540514	0.914164	0.33	0.59818	0.471161	0.532777	0.418
Sample_026	0	0.00676	0.264591	0	0.00822985	0.23	0.090909	0	0.191	0	0	0.027669	1	0.2299	0.329195	0.6	0	0.01424	0.03	0.007241	0.002219	0.245348	0.006357	0.176965	0.158	0.412327	0.16	0	0.996927	0.003317	0.1648	0.042211	0.15	0	0.98	0.4	0	0	0.053326	0.045219	0.0909091	0.44269	0.531651	0.792961	0.12	0.225076	0.2299	0.487097	0.124
Sample_027	0	0.613265	0.095878	0	0.0114496	0.175	0.162107	0	0.2232	0.613265	0	0.050785	0	0.18099	0.330021	0.27	0	0.024093	0	0.004799	0.050123	0.181864	0.00355	0.10803	0.194	0.294155	0.16	0	0.213612	0.416532	0.1541	0.070824	0.16	0.162107	0.85	0.416	0	0	0.009298	0.076634	0.0909091	0.674286	0.57393	0.0695805	0.25	0.302608	0.18099	0.487669	0.254
Sample_028	0	0.190049	0.411034	0.168398	0.586369	0.345	0.144626	0	0.3307	0.190049	0	0.087996	0	0.442627	0.324436	0.63	0	0.137424	0.85	0.012044	0.02161	0.85725	0.173855	0.237343	0.28	0.16274	0.19	0	0.000475066	0.83309	0.1847	0.168398	0.81	0.144626	0.03	0.596	0	0	0.093234	0.06337	0	0.756639	0.809229	0.061195	0.69	0.410462	0.442627	0.487669	0.214
Sample_029	0.658156	0.032155	0.023829	0	0.00735501	0.065	0.034649	0.398775	0.0629	0	0.164123	0.164123	0	0.221892	0.294731	0.63	0.174993	0.13909	0.98	0.398775	0.163691	0.167451	0.560804	0.0571005	0.2	0.142411	0.05	0	0.0381398	0.005833	0.0854	0.014529	0.63	0	0.32	0.296	0.488179	0	0.174993	0.658156	0	0.512853	0.110643	0.132903	0.28	0.057982	0.221892	0.487669	0
Sample_030	0	0.02009	0.600339	0	0.159146	0.155	0.113838	0	0.1597	0	0	0.074881	0	0.299673	0.275136	0.55	0	0.069445	0.23	0.030154	0.037493	0.174086	0.043651	0.100379	0.144	0.382146	0.09	1	0.336415	0.799476	0.1426	0.045288	0.34	0.113838	0.6	0.42	0	0	0.021303	0.026305	0.0909091	0.871917	0.894639	0.541106	0.2	0.483262	0.299673	0.487669	0.148
Sample_031	0	0.20824	0.063474	0.278424	0.00440051	0.555	0.244221	0	0.2254	0.20824	0	0.00352	0	0.475891	0.482767	0.6	0	0.040744	0	0.007453	0.024614	0.972818	0.050805	0.159456	0.294	0.633489	0.2	1	0.00480527	0.02486	0.2005	0.278424	0.07	0.244221	1	0.624	0	0	0.080172	0.007698	0	0.741869	0.103235	0.996852	0.03	0.610158	0.475891	0.487669	0.326
Sample_032	0.836935	0.555464	0.595681	0.741521	0.924516	1	0.846757	0.543425	0.9951	0.555464	0.574815	0.574815	1	0.705991	0.715028	0.6	0.824058	0.835681	0	0.543425	0.37889	0.750239	0.947278	0.901625	0.828	0.851728	0.89	1	0.981374	0.692815	0.7814	0.741521	0.05	0.846757	0.99	0.928	0.425377	1	0.824058	0.836935	1	0.915194	0.695786	0.41457	0.09	0.663239	0.705991	0.675696	0.828
Sample_033	0.574828	0.260345	0.846625	0.287153	0.999749	0.45	0.550498	0.287519	0.4156	0.260345	0.373834	0.373834	1	0.447676	0.400171	0.31	0.52938	0.296706	0.59	0.287519	0.279948	0.252163	0.354118	0.411277	0.452	0.461372	0.3	1	0.930286	0.186764	0.435	0.287153	0.4	0.550498	0.65	0.7	0.681868	1	0.52938	0.574828	0.636364	0.783536	0.931773	0.999972	0.36	0.517324	0.447676	0.514635	0.46
Sample_034	0	0.006827	0.093068	0	0.274137	0.425	0.042906	0	0.2455	0	0	0.045604	0	0.169201	0.236475	0.62	0	0.030661	0.9	0.017562	0.050582	0.170808	0.016015	0.213742	0.168	0.242063	0.23	0	0.0105667	0.101746	0.1589	0.007146	0.77	0	0.22	0.592	0	0	0.014709	0.007371	0.636364	0.367274	0.160448	0.323942	0.74	0.030889	0.169201	0.487669	0.144
Sample_035	0.168537	0.047239	0.235428	0	0.0080876	0.21	0.215028	0.152449	0.1768	0	0.107822	0.107822	0	0.278767	0.219826	0.6	0	0.079502	0.77	0.152449	0.208373	0.859311	0.090755	0.316297	0.308	0.210063	0.15	0	0.797654	0.932906	0.2726	0.033818	0.67	0.215028	0.09	0.564	0.180938	0	0.077651	0.168537	0	0.763877	0.71624	0.0432987	0.35	0.491198	0.278767	0.487669	0.246
Sample_036	1	0.595185	0.994993	0.319903	0.0947308	0.695	0.622151	0.857651	0.5588	0.595185	1	0.941663	1	0.467758	0.427104	0.6	0.560919	0.595791	0	0.857651	0.99379	0.265129	0.756914	0.752802	0.61	0.279024	0.66	1	0.992372	0.95151	0.739	0.319903	0.09	0.622151	0.82	0.9	0.885318	1	0.560919	0.951717	1	0.871544	0.867165	0.991749	0.17	0.842932	0.467758	0.487669	0.532
Sample_037	0.886228	0.874647	0.475564	0.879014	0.111158	0.38	0.803264	1	0.3679	0.874647	0.535317	0.535317	1	0.552217	0.341169	0.32	1	0.953169	0	0.951936	0.703074	0.453897	0.774642	0.189359	0.404	0.678242	0.21	1	0.640279	0.826864	0.2593	0.879014	0.15	0.803264	0.94	0.596	0.856208	1	0.987905	0.886228	0.818182	0.974917	0.898292	0.00536119	0.36	0.764928	0.552217	0.487669	0.468
Sample_038	0.649396	0.460659	0.7587	0.275464	0.0129811	0.285	0.235943	0.31597	0.1633	0.460659	0.664995	0.664995	1	0.379529	0.243817	0.6	0	0.135052	0	0.31597	0.622653	0.864447	0.196385	0.173355	0.268	0.331155	0.24	1	0.323346	0.822614	0.2355	0.275464	0.25	0.235943	0.6	0.648	0.676582	1	0.063446	0.649396	0	0.715702	0.870762	0.14932	0.73	0.671063	0.379529	0.586983	0.294
Sample_039	1	0.167276	0.955063	0.208725	0.127312	0.2	0.314727	0.708987	0.2421	0.167276	1	0.994719	0	0.382483	0.292032	0.17	0.439952	0.116597	0.01	0.708987	0.966719	0.278811	0.231335	0.295829	0.434	0.332581	0.1	1	0.943998	0.997143	0.2199	0.208725	0.77	0.314727	0.3	0.4	1	1	0.439952	0.907197	0.272727	0.571829	0.682257	0.972188	0.95	0.475643	0.382483	0.487669	0.316
Sample_040	0	0.000261	0.006292	0	0.225271	0.175	0.003661	0	0.2652	0	0	0.009284	0	0.26588	0.248872	0.34	0	0.000252	0.75	0.001963	0.010327	0.166667	0.001559	0.0919624	0.25	0.0974462	0.17	1	0.151759	0	0.2153	0.002684	0.65	0	0.6	0.436	0	0	0.006152	0.003409	0.272727	0.714126	0.016709	1.22149e-05	0.68	0.032584	0.26588	0.487669	0.146
Sample_041	0	0.008428	0.980436	0.193189	0.995361	0.865	0.267748	0	0.9131	0	0	0.002465	1	0.685037	0.577713	0.91	0.338919	0.999605	0	9.8e-05	0.041487	0.865529	0.272034	0.641112	0.684	0.949998	0.78	1	1	0.982028	0.7585	0.193189	0.04	0.267748	0.99	0.916	0	1	0.338919	0.000322	1	0.948901	0.975803	0.995586	0.04	0.984296	0.685037	0.710636	0.708
Sample_042	0	0.048102	0.282649	0	0.0205116	0.175	0.116483	0	0.1982	0	0.109446	0.109446	0	0.349708	0.327715	0.71	0	0.066602	0.09	0.028334	0.000691	0.25	0.013161	0.062587	0.128	0.387115	0.16	0	0.999901	0.981325	0.1623	0.060492	0.53	0.116483	0.98	0.4	0	0	0.015751	0.031883	0.0909091	0.69125	0.949821	0.900147	0.1	0.616753	0.349708	0.487669	0.156
Sample_043	0.835383	0.009304	0.494727	0	0.0250382	0.07	0.010286	0	0.1759	0	0.441999	0.441999	0	0.266673	0.201367	0.33	0.338919	0.999983	0.98	0.055182	0.87574	0.166712	0.999974	0.0414611	0.216	0.293195	0.12	0	0.99015	0.974124	0.1627	0.032765	0.76	0	0.06	0.272	0	0	0.338919	0.835383	0	0.721798	0.472208	0.00718024	0.38	0.193852	0.266673	0.487669	0.108
Sample_044	0	0.039647	0.081117	0	0.398545	0.145	0.036624	0	0.1482	0	0	0.008982	0	0.333927	0.220405	0.61	0	0.03379	0.01	0.030452	0.005717	0.250012	0.026286	0.0849545	0.19	0.170505	0.13	0	0.0164848	0.014916	0.1435	0.083543	0.33	0	0.93	0.372	0	0	0.038444	0.013084	0.727273	0.598448	0.162211	0.4471	0.46	0.202291	0.333927	0.487669	0.116
Sample_045	0	0.004065	0.05397	0.122708	0.00437107	0.22	0.017281	0.110498	0.2781	0	0	0.004613	0	0.268901	0.379768	0.38	0	0.007318	0.01	0.110498	0.00646	0.207606	0.074717	0.141637	0.252	0.314669	0.22	0	0.47597	0.341006	0.2909	0.122708	0.23	0	0.08	0.384	0	0	0.077168	0.023149	0.545455	0.57056	0.232162	0.00653065	0.35	0.09779	0.268901	0.487669	0.244
Sample_046	1	0.946916	0.695358	0.871106	0.898586	0.9	0.918228	1	0.8422	1	1	0.999758	1	0.710938	0.779175	0.26	1	0.953767	0	0.969082	0.018596	0.748666	0.962373	0.94587	0.848	0.657721	0.96	1	1	0.991989	0.866	0.871106	0.02	1	1	0.928	1	1	0.968079	0.975127	1	0.911389	0.882152	1	0.02	0.880498	0.710938	0.604545	1
Sample_047	0.17436	0.003382	0.00192	0	0.00444164	0.115	0.012346	0	0.0566	0	0	0.019761	0	0.110898	0.254861	0.55	0	0.012676	0.06	0.01166	0.044717	0.286362	0.004018	0.0579019	0.132	0.20592	0.1	0	0.00937738	0	0.1147	0.003821	0.15	0	0.82	0.344	0.37548	0	0.066534	0.17436	0	0.595389	0.041164	0.0349193	0.27	0.088471	0.110898	0.487669	0.102
Sample_048	0	0.001246	0.004847	0	0.377992	0.07	0.031492	0	0.1383	0	0	0.009406	0	0.1441	0.211832	0.6	0	0.001857	0.87	0.005451	0.009936	0.211158	0.006601	0.0772211	0.1	0.279606	0.04	0	0.0590675	0.0089	0.0893	0.008893	0.65	0	0.36	0.316	0	0	0.004606	0.004065	0.181818	0.314571	0.073067	0.48669	0.4	0.037293	0.1441	0.487669	0.112
Sample_049	0.892683	0.143959	0.932672	0.543322	0.220592	0.69	0.390435	0.856429	0.481	0.143959	1	0.999202	1	0.428703	0.505293	0.02	0.715138	0.399418	0	0.856429	0.997367	0.802531	0.656931	0.479269	0.578	0.47931	0.7	1	0.170277	0.892218	0.6525	0.543322	0.08	0.390435	0.98	0.892	1	1	0.715138	0.892683	0.727273	0.486802	0.66581	1	0.15	0.805013	0.428703	0.533677	0.642
Sample_050	0.650403	0.405494	0.709581	0.728733	0.241192	0.615	0.635518	1	0.633	0.405494	0.737528	0.737528	1	0.582055	0.493792	0.77	1	0.68972	0	0.901608	0.857304	0.865528	0.595647	0.91492	0.742	0.523117	0.78	1	0.983248	0.98127	0.878	0.728733	0.13	0.635518	0.99	0.916	0.889787	1	0.945527	0.650403	0	0.74669	0.720495	0.468271	0.03	0.875974	0.582055	0.502406	0.69
Sample_051	0	0.181391	0.936417	0.106119	0.0744571	0.335	0.189217	0	0.3391	0.181391	0	0.02966	1	0.370545	0.250811	0.6	0.157678	0.02177	0	0.00074	0.000908	0.166667	0.002061	0.459111	0.28	0.375732	0.23	0	0.831535	0.996416	0.3849	0.106119	0.18	0.189217	0.56	0.66	0	1	0.157678	0.010131	0.818182	0.529707	0.97843	0.517626	0.33	0.762177	0.370545	0.487669	0.296
Sample_052	0.272154	0.030022	0.232472	0	0.0548476	0.315	0.103295	0.107186	0.4003	0	0.234943	0.234943	1	0.383541	0.287226	0.64	0.103524	0.066192	0.05	0.107186	0.253663	0.757554	0.039946	0.424978	0.48	0.374558	0.35	1	0.640673	0.2515	0.4699	0.023608	0.45	0.103295	0.59	0.776	0.180881	1	0.103524	0.272154	0.545455	0.95829	0.817875	0.467118	0.4	0.646693	0.383541	0.499361	0.494
Sample_053	0.342938	0.009638	0.844387	0	0.864482	0.28	0.223066	0.354965	0.3724	0	0.301345	0.301345	0	0.477723	0.382195	0.83	0.167183	0.386787	0.06	0.354965	0.202728	0.1987	0.460085	0.163066	0.366	0.4539	0.21	1	0.290301	0.931512	0.1535	0.03274	0.52	0.223066	0.81	0.4	0.251852	0	0.167183	0.342938	0.181818	0.492905	0.512092	0.962062	0.67	0.195923	0.477723	0.73611	0.414
Sample_054	0	7e-06	0.008179	0	0.00314505	0.07	0.000338	0	0.0887	0	0	0.000304	0	0.164907	0.233076	0.6	0	8.8e-05	0.75	0.001128	0.003418	0.166667	3.9e-05	0.0556101	0.114	0.343918	0.08	0	0.00800278	0	0.1801	0.001895	0.49	0	0.86	0.256	0	0	0.002275	0.000364	0	0.367179	2e-06	0.0112218	0.58	0.028665	0.164907	0.487669	0
Sample_055	1	0.056687	0.062308	0	1.6453e-05	0.33	0.022183	1	0.0933	0	1	0.994255	1	0.221777	0.208107	0.56	0.379041	0.998727	0.82	0.952868	0.996678	9.8e-05	0.999707	0.236653	0.27	0.251894	0.23	0	0.847043	1.1e-05	0.2659	0.091873	0.56	0	0.44	0.652	1	0	0.379041	0.999928	0	0.624679	0.941674	0.289524	0.2	0.650501	0.221777	0.486889	0
Sample_056	0	2.8e-05	0.638346	0	0.1674	0.185	0.005082	0	0.1436	0	0	7.8e-05	0	0.173165	0.261044	0.69	0	0	0.23	3.7e-05	0.000361	0.166667	0	0.0597634	0.154	0.465214	0.13	0	1.03015e-06	0.924545	0.1855	0.063142	0.09	0	0.98	0.404	0	0	0.050718	4e-06	0	0.51456	0.096316	0.128411	0.05	0.03498	0.173165	0.487669	0.164
Sample_057	0	0.001333	0.003519	0	0.115787	0.555	0.017722	0	0.3824	0	0	0.038065	0	0.362316	0.311466	0.69	0	0.001238	0.03	0.008402	0.032764	0.203324	0.002653	0.310672	0.34	0.323146	0.27	1	0.182696	0.022059	0.2639	0.011565	0.34	0	0.6	0.636	0	1	0.008492	0.013776	0.181818	0.582583	0.014507	0.0774215	0.29	0.020134	0.362316	0.487669	0.23
Sample_058	0.230042	0.00579	0.262741	0	0.171339	0.24	0.111197	0.16442	0.193	0	0.3346	0.3346	0	0.460132	0.404811	0.6	0	0.06037	0.13	0.16442	0.259041	0.271256	0.061122	0.108038	0.2	0.488426	0.11	0	0.16107	0.32316	0.1259	0.023952	0.66	0.111197	0.95	0.4	0.361193	0	0.047752	0.230042	0.0909091	0.499821	0.679823	0.870191	0.18	0.246643	0.460132	0.704714	0.308
Sample_059	0	0.018493	0.002208	0	0.000283122	0.375	0.029508	0	0.1959	0	0	0.012636	0	0.283523	0.317906	0.6	0	0.006819	0.05	0.000601	0.015946	0.166672	0.00124	0.188237	0.214	0.159651	0.21	0	0.0688084	0.630371	0.1978	0.024303	0.87	0	0.96	0.568	0	0	0.004717	0.004095	0.0909091	0.427913	0.477035	0.426541	0.61	0.41744	0.283523	0.487669	0.216
Sample_060	0	0.007918	0.107188	0	0.0945937	0.03	0.018714	0	0.2662	0	0	0.050514	0	0.237046	0.304869	0.6	0	0.0024	0.88	0.009558	0.037133	0.17574	0.009925	0.0480276	0.12	0.304612	0.11	0	0.00118104	0.027867	0.1361	0.004744	0.63	0	0.2	0.34	0	0	0.012792	0.023103	0.0909091	0.306786	0.004168	0.737591	0.76	0.009589	0.237046	0.485736	0.138
Sample_061	0	0	0.153662	0	0.117188	0.12	5e-06	0	0.253	0	0	1.6e-05	0	0.313888	0.309769	0.6	0.107294	0	0.98	2.4e-05	1.8e-05	0.166667	0	0.0577603	0.122	0.250348	0.17	0	0.00180786	0	0.2284	1e-06	0.74	0	0.11	0.292	0	0	0.107294	2e-06	0.181818	0.483643	0	0.260101	0.4	0	0.313888	0.487669	0
Sample_062	0	0.273132	0.113184	0.135326	0.441078	0.255	0.201348	0.178215	0.2733	0.273132	0	0.081915	1	0.432295	0.27747	0.71	0.258074	0.151939	0.96	0.178215	0.209575	0.179207	0.01299	0.303883	0.286	0.195784	0.15	1	0.494749	0.825866	0.3054	0.135326	0.82	0.201348	0.1	0.684	0.15246	1	0.258074	0.067814	0.727273	0.609179	0.784957	0.459612	0.71	0.352093	0.432295	0.487669	0.396
Sample_063	0	1e-06	0.000613	0	0.0267736	0.195	0.001151	0	0.1914	0	0	0.001219	0	0.263593	0.301517	0.64	0	0.000388	0.88	0.002112	0.004334	0.166667	0.00037	0.119942	0.134	0.228731	0.09	0	0.001573	0	0.1401	0.000927	0.83	0	0.2	0.292	0	0	0.0059	0.001447	0	0.375	0.017272	0.15554	0.56	0.01247	0.263593	0.487669	0
Sample_064	0	0.000568	0.000829	0	3.0246e-05	0.295	0.000864	0	0.0541	0	0	0.008481	1	0	0.290934	0.34	0	0.000179	0.07	0.004355	0.005837	0.166667	0.000245	0.185357	0.214	0	0.17	1	0.159457	0.043134	0.267	0.008453	0.19	0	0.33	0.644	0	1	0.00609	0.003167	0	0.561964	0.03893	0.139965	0.28	0.086677	0.098315	0.487669	0
Sample_065	0	0.00902	0.002597	0	0.0218995	0.04	0.017163	0	0.0234	0	0	0.008362	0	0	0.260943	0.78	0.147085	0.052478	0.91	0.047767	0.016686	0.25	0.023808	0.0270129	0	0.264491	0.07	0	0.00269818	0.006085	0.0887	0.019526	0.73	0	0.62	0.204	0	0	0.147085	0.013234	0	0.490472	0.018524	0.0589903	0.17	0.015756	0.059802	0.487669	0
Sample_066	1	0.000148	0.004014	0	0.265306	0.135	0.010286	0	0.2101	0	0.632868	0.632868	0	0.172076	0.288748	0.57	0.338919	0.999979	0.19	0.003533	0.946919	0.166909	0.999959	0.0319278	0.188	0.25755	0.06	0	0.967643	0.209426	0.12	0.004497	0.73	0	0.21	0.324	0	0	0.338919	0.924855	0.181818	0.283373	0.02282	0.599556	0.94	0.035785	0.172076	0.487669	0
Sample_067	0	0.129143	0.202697	0	0.0734786	0.55	0.055828	0	0.2121	0.129143	0.163486	0.163486	1	0.343395	0.271778	0.64	0	0.009728	0.02	0.036435	0.259891	0.390988	0.018857	0.355443	0.442	0.0101577	0.46	1	0.892396	0.957148	0.4424	0.098192	0.7	0	0.56	0.844	0.110522	1	0.013598	0.064205	0.636364	0.541048	0.778539	0.465291	0.87	0.655794	0.343395	0.487669	0.422
Sample_068	0.195408	0.109558	0.174075	0.132431	0.396097	0.225	0.199367	0.128988	0.1853	0.109558	0.298957	0.298957	1	0.367871	0.54917	0.74	0	0.05199	0.02	0.128988	0.206174	0.452217	0.162972	0.239592	0.312	0.0860886	0.28	0	0.234105	0.288534	0.3196	0.132431	0.2	0.199367	0.89	0.82	0.135371	1	0.019532	0.195408	0.363636	0.687115	0.110867	0.697942	0.3	0.164932	0.367871	0.488917	0.27
Sample_069	0.33006	0.125866	0.00743	0.200508	0	0.125	0.131858	0.130885	0.2553	0.125866	0.191396	0.191396	0	0.302286	0.265682	0.15	0.467144	0.028003	0.96	0.130885	0.490787	0.117625	0.021272	0.0606477	0.182	0.3639	0.05	0	0.769495	0.024615	0.0794	0.200508	0.48	0.131858	0.09	0.352	0.527534	0	0.467144	0.33006	0.0909091	0.594655	0.156019	0	0.27	0.532097	0.302286	0.487669	0.166
Sample_070	1	0.182931	0.065082	0.164041	0.538903	0.16	0.175735	1	0.3932	0.182931	1	0.98799	0	0.338268	0.279774	0.68	0.584495	0.999078	0.01	0.996161	0.977958	0.023905	0.995182	0.132942	0.24	0.386158	0.15	0	0.270907	0.370574	0.1522	0.164041	0.2	0.175735	0.6	0.4	1	0	0.584495	0.999834	0.0909091	0.655579	0.119435	0.0739428	0.11	0.185949	0.338268	0.487669	0.176
Sample_071	0	6e-06	0.140937	0	0.587957	0.055	0.001352	0.387121	0.0353	0	0	0.0007	0	0.16098	0.271194	0.44	0	0.00015	0.09	0.387121	0.013293	0.166667	0.000494	0.0582695	0.17	0.355113	0.25	0	0.000312403	0.006883	0.2587	0.065003	0.17	0	0.98	0.368	0	0	0.087978	0.001286	0	0.567163	0.039113	0.0372989	0.1	0.016293	0.16098	0.487669	0
Sample_072	0.147142	0.114787	0.561564	0	0.158233	0.675	0.122567	0	0.4692	0.114787	0.264125	0.264125	1	0.487935	0.335233	0.7	0	0.038269	0	0.07524	0.326299	0.865526	0.08162	0.422158	0.444	0.369328	0.36	1	0.646495	0.298202	0.4254	0.091659	0.12	0.122567	0.92	0.788	0.16909	1	0.036613	0.147142	0.727273	0.802175	0.881217	0.363221	0.12	0.712022	0.487935	0.487536	0.408
Sample_073	0	0.057198	0.005731	0	0.431299	0.29	0.104877	0	0.3831	0	0	0.015918	0	0.417359	0.270181	0.59	0	0.040428	0.97	0.020409	0.017995	0.855058	0.011168	0.0675698	0.214	0.195577	0.07	0	0.00950717	0.168873	0.0538	0.034544	0.74	0.104877	0.02	0.424	0	0	0.032635	0.02659	0.636364	0.652984	0.155365	0.540485	0.63	0.23329	0.417359	0.487669	0.28
Sample_074	0	0.003946	0.000481	0	0.0358109	0.105	0.003968	0	0.0777	0	0	0.001934	0	0.102202	0.222341	0.6	0	0.000859	0.59	0.003758	0.005563	0.201836	0.002555	0.0361394	0	0.0309647	0.03	0	0.030954	0.02065	0.0548	0.007548	0.64	0	0.79	0.336	0	0	0.001434	0.004017	0	0.529401	0.037527	0.0944577	0.34	0.021906	0.102202	0.487669	0
Sample_075	1	0.0151	0.124392	0	0.519886	0.095	0.134856	1	0.2963	0	0.630292	0.630292	0	0.440072	0.387027	0.77	0.837005	0.868804	0	0.991143	0.683104	0.209566	0.817157	0.0890706	0.222	0.446533	0.11	0	0.0105369	0.721224	0.1595	0.055341	0.16	0.134856	0.97	0.292	1	0	0.837005	0.988491	0.636364	0.383667	0.466797	0.742262	0.07	0.043816	0.440072	0.705636	0.278
Sample_076	0.102592	0.006282	0.186337	0	0.015259	0.69	0.076859	0	0.2743	0	0.164129	0.164129	1	0.348241	0.269358	0.21	0.113808	0.060077	0.04	0.02664	0.133478	0.330075	0.03862	0.445804	0.39	0.290187	0.52	0	0.495494	2e-06	0.5127	0.012455	0.16	0	0.64	0.82	0	1	0.113808	0.102592	0.0909091	0.730393	0.078649	0.989257	0.18	0.192935	0.348241	0.487669	0.426
Sample_077	0	1e-06	0.212907	0	0.589952	0.045	0.000328	0	0.0562	0	0	2e-05	0	0.111893	0.222558	0.62	0.227846	1e-06	0.92	0.000289	0.000258	0.166667	2e-06	0.0631809	0.128	0.290398	0.13	0	0.0902411	0	0.2157	0.018656	0.43	0	0.9	0.272	0	0	0.227846	6e-06	0	0.497952	1e-06	0.0258669	0.21	1.5e-05	0.111893	0.487669	0.126
Sample_078	0	0	0.006423	0	0.013349	0.12	0.000211	0	0.077	0	0	0.000226	0	0.231565	0.186127	0.59	0	2.8e-05	0.9	0.002163	0.000587	0.166667	4.2e-05	0.0356436	0.102	0.124306	0.03	0	0.0214908	0.119245	0.1333	0.003433	0.44	0	0.08	0.224	0	0	0.005588	0.000146	0	0.459631	0.03692	0.427748	0.3	1.2e-05	0.231565	0.487669	0
Sample_079	0	0.000669	0.005958	0	0.0125631	0.13	0.008289	0	0.0276	0	0	0.001236	0	0.126745	0.195734	0.58	0	0.001553	0.98	0.000825	0.000581	0.182745	0.003433	0.0433328	0	0.249688	0.07	0	0.00662179	0.013664	0.1032	0.009142	0.77	0	0.06	0.248	0	0	0.002685	0.007315	0	0.557464	0.013322	0.0562135	0.69	0.009191	0.126745	0.487669	0
Sample_080	0	0.000851	0.354555	0	0.913153	0.275	0.077069	0	0.2812	0	0	0.085864	0	0.408602	0.396891	0.74	0	0.044055	0.22	0.086829	0.059897	0.167007	0.097513	0.159292	0.248	0.46856	0.2	0	0.387005	0.891051	0.1771	0.012009	0.53	0	0.82	0.4	0	0	0.026228	0.091989	0.818182	0.565524	0.335044	0.413807	0.05	0.139179	0.408602	0.584326	0.306
Sample_081	0	0.018243	0.099984	0	0.864877	0.215	0.036561	0	0.2031	0	0	8.1e-05	0	0.322777	0.367716	0.69	0	0.004845	0.95	0.009709	0.002513	0.17893	0.000483	0.074271	0.192	0.446981	0.17	0	0.439835	0.091935	0.205	0.072784	0.17	0	0.88	0.352	0	0	0.020966	0.000681	0.0909091	0.263631	0.002833	0.589784	0.04	0.011852	0.322777	1	0.19
Sample_082	0.701011	0.104689	0.515289	0.28839	3.294e-06	0.265	0.261274	0.846066	0.2214	0.104689	0	0.082248	0	0.2527	0.227223	0.23	0.507024	0.052654	0.31	0.846066	0.12037	0.757486	0.172752	0.147431	0.36	0.283676	0.26	1	0.0877202	0.963076	0.3588	0.28839	0.68	0.261274	0.24	0.624	0.314021	0	0.507024	0.701011	0.727273	0.493782	0.970947	4.771e-09	0.62	0.31941	0.2527	0.487693	0.35
Sample_083	0	0.000111	0.016205	0	0.232703	0.125	0.006949	0	0.2235	0	0	0.000171	0	0.25661	0.312724	0.44	0	0.000301	0.98	6.8e-05	0.000221	0.166786	0.000128	0.0201683	0.132	0.118061	0.1	0	0.000387642	1e-06	0.1072	0.003089	0.46	0	0.43	0.212	0	0	0.027975	0.00054	0.545455	0.221726	0.107409	0.594695	0.37	0.004162	0.25661	0.737548	0.116
Sample_084	0	0.029852	0.005104	0.222402	0.00956559	0.145	0.222701	0	0.213	0	0	0.005774	0	0.385267	0.256934	0.4	0.183065	0.035221	0.79	0.011501	0.025577	0.223048	0.00384	0.18322	0.192	0.300106	0.13	0	0.173668	0.189264	0.2315	0.222402	0.72	0.222701	0.41	0.384	0	0	0.183065	0.004818	0	0.624036	0.913706	9.17475e-07	0.55	0.51242	0.385267	0.487669	0.208
Sample_085	0	0.004056	0.037389	0	0.0381978	0.16	0.018165	0	0.0955	0	0	5e-06	0	0.339578	0.339598	0.67	0	1.7e-05	0.55	9.3e-05	2.4e-05	0.17703	6e-06	0.0359805	0.186	0.457	0.12	0	1.57589e-05	0.02508	0.2083	0.004614	0.23	0	0.7	0.22	0	0	0.052618	4e-06	0	0.45252	0.658802	0.344734	0.47	0.270409	0.339578	0.487669	0.11
Sample_086	0.309733	0.145192	0.14227	0.111854	1.037e-06	0.595	0.287783	0	0.3626	0.145192	0	0.069373	1	0.300473	0.40026	0.3	0	0.189724	0	0.085979	0.020385	0.255881	0.110206	0.468209	0.35	0.65693	0.5	1	0.992532	0.203914	0.4381	0.111854	0.08	0.287783	0.95	0.828	0.227393	1	0.071583	0.309733	0	0.672155	0.282074	0.989879	0.03	0.554999	0.300473	0.66692	0.414
Sample_087	0	0.005297	0.068397	0	0.0114248	0.045	0.007204	0	0.2017	0	0	0.080411	0	0.262227	0.337164	0.66	0	0.008428	0.91	0.034584	0.039533	0.193602	0.003215	0.129098	0.148	0.0592898	0.15	0	0.192883	0.017647	0.1672	0.007176	0.84	0	0.33	0.4	0	0	0.011664	0.024218	0	0.805381	0.225367	0.208896	0.88	0.298984	0.262227	0.487669	0.14
Sample_088	1	0.805278	0.994232	0.521164	0.0980233	0.85	0.777313	1	0.4693	0.805278	1	0.961621	1	0.515365	0.399941	0.22	0.55903	0.86205	0	0.907021	0.007341	0.797135	0.860157	0.672868	0.68	0.765144	0.82	1	1	0.999963	0.8458	0.521164	0.04	0.777313	1	0.924	1	1	0.55903	0.933337	0.181818	0.76956	0.986409	1	0.07	0.961492	0.515365	0.703583	0.634
Sample_089	1	0.309598	0.439915	0.171742	0.000913148	0.675	0.359631	0.823551	0.3341	0.309598	1	0.957644	1	0.231604	0.35879	0.38	1	0.97215	0.01	0.823551	0.859042	0.703195	0.853609	0.506545	0.564	0.183984	0.65	1	0.98229	0.970531	0.6728	0.171742	0.26	0.359631	0.45	0.88	1	1	0.944506	0.990545	0.272727	0.579048	0.521064	0.367581	0.4	0.796112	0.231604	0.483971	0.458
Sample_090	0	0.304261	0.356787	0.132259	0.00167982	0.36	0.279732	0	0.1837	0.304261	0	0.087568	1	0.199217	0.342325	0.05	0	0.094946	0	0.04411	0.159684	0.258421	0.019544	0.331565	0.374	0.392762	0.28	1	0.378365	0.02982	0.3637	0.132259	0.11	0.279732	0.99	0.732	0.582475	1	0.078395	0.067484	0	0.932972	0.712228	0.229693	0.09	0.58917	0.199217	0.485273	0.254
Sample_091	0	0.000372	0.565038	0	0.0280347	0.29	0.02591	0	0.1539	0	0	5.3e-05	0	0.297113	0.33025	0.2	0	1e-06	0.07	0.000122	0.001151	0.166667	0	0.14737	0.18	0.428231	0.3	0	1.488e-09	0	0.3204	0.012269	0.25	0	0.83	0.588	0	0	0.076899	4.6e-05	0	0.459423	0.080883	0.923618	0.05	0.011232	0.297113	0.487667	0.244
Sample_092	0	0.000203	0.006371	0	0.0599006	0.04	0.00502	0	0.1772	0	0	0.000466	0	0.318198	0.266661	0.72	0	0.000355	0.99	0.001619	0.000818	0.16667	0.001347	0.0478676	0	0.203472	0.11	0	0.000217794	0	0.1538	0.002117	0.76	0	0.05	0.212	0	0	0.005037	0.001268	0.454545	0.366798	1.7e-05	0.346277	0.77	0.015674	0.318198	0.487669	0.138
Sample_093	0.49765	0.726642	0.965556	0.566798	0.49274	0.455	0.800372	0.400108	0.3698	0.726642	0.860748	0.860748	1	0.599731	0.395955	0.11	0.773	0.649475	0.32	0.400108	0.817876	0.840996	0.308227	0.624235	0.524	0.401683	0.51	1	0.766934	0.964931	0.5545	0.566798	0.49	0.800372	0.9	0.776	0.831739	1	0.773	0.49765	0.363636	0.700536	0.715177	0.999989	0.39	0.738423	0.599731	0.486964	0.612
Sample_094	0	0.00125	0.134491	0	0.000910118	0.3	0.022285	0	0.2111	0	0	0.039046	0	0.19111	0.284549	0.35	0	0.006599	0.59	0.025661	0.020392	0.166668	0.000734	0.0682655	0.186	0.341084	0.12	0	3.68711e-07	0.010603	0.1579	0.042194	0.67	0	0.15	0.4	0	0	0.006149	0.032042	0	0.565518	0.265427	0.325753	0.71	0.098528	0.19111	0.491952	0.114
Sample_095	1	0.796928	0.896599	0.720685	0.967495	0.655	0.89037	1	0.4617	0.796928	1	0.925504	1	0.488082	0.433372	0.83	1	0.907455	0	0.992981	0.951843	0.66442	0.972974	0.397176	0.512	0.646383	0.55	0	0.412811	0.999997	0.4003	0.720685	0.01	0.89037	1	0.832	1	1	0.939324	0.936431	0	0.784952	0.999808	0.96944	0.02	0.960172	0.488082	0.999979	0.606
Sample_096	0.375972	0.021809	0.512356	0	0.49954	0.385	0.015041	0.512449	0.0912	0	0.401131	0.401131	0	0.173403	0.368853	0.71	0	0.010679	0	0.512449	0.026136	0.250027	0.027101	0.217089	0.23	0.396003	0.3	0	0.328954	0.44735	0.3341	0.017126	0.2	0	0.94	0.62	0.300615	0	0.017546	0.375972	0	0.613917	0.354747	0.0337652	0.1	0.125625	0.173403	0.487769	0.212
Sample_097	0	0.038351	0.026909	0	0.518113	0.355	0.101985	0	0.3721	0	0	0.058738	0	0.394131	0.296353	0.6	0	0.140904	0.92	0.08146	0.010283	0.865156	0.064465	0.286643	0.264	0.261119	0.16	1	0.10307	0.985118	0.16	0.017387	0.51	0.101985	0.58	0.4	0	1	0.050746	0.024284	0	0.484198	0.395051	0.260148	0.54	0.108498	0.394131	0.49678	0.276
Sample_098	0	0.000159	0.004102	0	0.000853768	0.14	0.001402	0	0.048	0	0	0.014174	0	0.256944	0.215959	0.6	0	0.000275	0.91	0.003198	0.02308	0.166667	0.000115	0.125279	0.132	0.171179	0.05	0	0.0125251	0.507141	0.1031	0.009424	0.18	0	0.41	0.248	0	0	0.00258	0.001967	0	0.650254	0.007721	0.0229922	0.39	0.362136	0.256944	0.487669	0.124
Sample_099	0.487601	0.001029	0.563992	0	0.000323952	0.58	0.0043	0	0.2658	0	0.328243	0.328243	0	0.193368	0.338708	0.08	0	0.002453	0	0.012157	0.065219	0.166667	0.019245	0.384069	0.46	0.347645	0.51	0	0.99617	0.086244	0.5516	0.001115	0.08	0	0.88	0.756	0.121866	0	0.046608	0.487601	0.0909091	0.61394	0.351533	3.39045e-07	0.2	0.170369	0.193368	0.85126	0.208
Sample_100	1	0.013544	0.978983	0	0	0.405	0.066051	1	0.4091	0	1	0.999379	1	0.251886	0.379392	0.01	0.577134	0.99666	0	0.998193	0.999231	0.168006	0.999906	0.561469	0.506	0.456134	0.52	1	0.999769	0.579801	0.5433	0.036408	0.09	0	0.87	0.876	1	1	0.577134	0.999997	0	0.807841	0.627644	0.42865	0.32	0.436578	0.251886	0.486802	0.354
Sample_101	1	0.001342	0.842413	0	0.0223927	0.305	0.045347	0.413535	0.0663	0	1	0.961549	1	0.217424	0.295811	0.7	0.748597	0.608642	0.02	0.413535	0.413667	0.16672	0.840548	0.15768	0.304	0.634339	0.28	1	0	0	0.2882	0.02734	0.32	0	0.92	0.724	1	1	0.748597	0.989357	0	0.698929	0.02811	0.99744	0.09	0.319696	0.217424	0.510655	0.182
Sample_102	0.451698	0.946905	0.558478	0.811914	0.710126	0.565	0.832526	0.631246	0.3528	1	0.677382	0.677382	1	0.8036	0.365031	0.6	1	0.689919	0	0.631246	0.703516	0.85099	0.616427	0.502	0.622	0.438037	0.58	1	0.930771	0.87172	0.4955	0.811914	0.21	0.832526	0.77	0.876	0.612493	1	0.911467	0.451698	0.636364	0.66069	0.681901	0.553507	0.4	0.87611	0.8036	0.487722	0.734
Sample_103	0	0.00985	0.623193	0	2.5198e-05	0.43	9.6e-05	0	0.2679	0	0	0.000184	0	0.342302	0.52267	0.3	0.338711	0	0	0.000109	0.000634	0.166667	0	0.15678	0.272	0.508955	0.28	0	8.94e-10	0	0.2676	0.008402	0.06	0	0.99	0.56	0	0	0.338711	9.7e-05	0	0.214619	0.004285	0.33304	0.01	0.007918	0.342302	0.487669	0.316
Sample_104	0.148425	0.000659	0.634824	0	0.00192019	0.22	0.022709	0.155705	0.0461	0	0	0.093078	0	0.100241	0.210026	0.6	0	0.000709	0.32	0.155705	0.080436	0.25	0.012468	0.0793929	0.126	0.240195	0.12	0	0.00436045	0.00524	0.211	0.002768	0.69	0	0.45	0.4	0.256214	0	0.003853	0.148425	0	0.660619	0.338541	0.12816	0.71	0.058021	0.100241	0.487669	0.174
Sample_105	0.119747	0.007892	0.191173	0	0.398984	0.25	0.0236	0	0.0857	0	0	0.027812	0	0.165991	0.203453	0.29	0	0.000466	0	0.083399	0.010896	0.25	0.00493	0.0524016	0.172	0.476456	0.25	0	0.0031862	0.07838	0.2395	0.032527	0.1	0	0.91	0.404	0	0	0.060971	0.119747	0	0.2925	0.428009	0.68312	0.15	0.022941	0.165991	0.487669	0.15
[truncated: 11 more columns]

## Sheet: SC2_Taxonomy_CD vs nonIBD
	SC2_submission1	SC2_submission2	SC2_submission3	SC2_submission4	SC2_submission5	SC2_submission6	SC2_submission7	SC2_submission8	SC2_submission9	SC2_submission10	SC2_submission11	SC2_submission12	SC2_submission13	SC2_submission14	SC2_submission15	SC2_submission17	SC2_submission18	SC2_submission19	SC2_submission20	SC2_submission21	SC2_submission22	SC2_submission23	SC2_submission24	SC2_submission25	SC2_submission26	SC2_submission27	SC2_submission28	SC2_submission29	SC2_submission30	SC2_submission31	SC2_submission32	SC2_submission33	SC2_submission34	SC2_submission35	SC2_submission36	SC2_submission37	SC2_submission38	SC2_submission39	SC2_submission40	SC2_submission41	SC2_submission42	SC2_submission43	SC2_submission44	SC2_submission46	SC2_submission48	SC2_submission49	SC2_submission50	SC2_submission51	SC2_submission52
Sample_001	0.536964	0.217016	0.600323	0.590584	0.633453	0.28	0.449603	0.702912	0.3103	0.217016	0.809686	0.809686	0	0.497321	0.302746	0.4	0.306491	0.822008	0.24	0.702912	0.844496	0.166676	0.688066	0.254815	0.284	0.434694	0.25	0	6.3848e-08	0.830224	0.2902	0.590584	0.17	0.449603	0.98	0.572	0.521001	0	0.306491	0.536964	0	0.659733	0.930831	0.473537	0.08	0.867429	0.497321	0.962828	0.254
Sample_002	0.137369	0.101031	0.698895	0	0.00853959	0.69	0.183372	0.770859	0.5308	0.101031	0.569049	0.569049	1	0.314246	0.342824	0.63	0.28126	0.522763	0.11	0.770859	0.801622	0.208776	0.00736	0.72539	0.554	0.83636	0.76	1	0.931869	0.903354	0.7832	0.054668	0.12	0.183372	0.93	0.88	0.819719	1	0.28126	0.137369	1	0.8205	0.730342	2.1531e-08	0.03	0.603219	0.314246	0.997782	0.542
Sample_003	0	0.043347	0.062871	0	0.206919	0.06	0.217872	0.115601	0.1373	0	0	0.055749	0	0.351454	0.248632	0.38	0	0.027213	0.58	0.115601	0.106732	0.223344	0.017136	0.153652	0.142	0.230265	0.18	1	0.349758	0.008959	0.2427	0.007231	0.59	0.217872	0.04	0.384	0	0	0.020737	0.077836	0	0.413236	0.375789	0.0181005	0.69	0.871957	0.351454	0	0.132
Sample_004	1	0.887595	0.980667	1	0.929804	0.77	0.922543	1	0.8243	0.887595	1	0.977979	1	0.546537	0.842324	0.76	1	0.95945	0.08	0.941406	0.947626	0.831841	0.994245	0.821012	0.882	0.854471	0.81	1	0.997635	0.958109	0.7953	0.925901	0.13	1	0.98	0.708	1	1	0.918214	0.985179	1	0.9205	0.964078	0.934201	0.02	0.873966	0.546537	0.999913	0.83
Sample_005	0.430351	0.007256	0.012682	0	9.1e-08	0.225	0.106474	0.793027	0.194	0	0.673141	0.673141	0	0.259061	0.307623	0.63	0	0.577783	0.38	0.793027	0.827795	0.25	0.25574	0.049354	0.196	0.574327	0.12	0	0.0020097	0.005027	0.1545	0.005823	0.27	0.106474	0.97	0.412	0.666578	0	0.031784	0.430351	1	0.904	0.237259	1.67808e-05	0.12	0.170197	0.259061	0	0.158
Sample_006	0	0.011598	0.007345	0	0.0572197	0.115	0.029196	0	0.0799	0	0	0.012874	0	0.205222	0.277198	0.44	0	0.020215	0.61	0.002566	0.016572	0.167144	0.008879	0.0391777	0	0.230289	0.1	0	0.0131834	0.028667	0.0876	0.000715	0.43	0	0.07	0.424	0	1	0.003191	0.014295	0	0.4507	0.265775	0.00602534	0.78	0.172732	0.205222	0	0
Sample_007	0	0.003574	0.001504	0	9.66e-07	0.205	0.165552	0.370578	0.0755	0	0.569824	0.569824	1	0	0.222476	0.02	0	0.327936	0.35	0.370578	0.801622	0.166667	0.017782	0.111505	0.142	0.699918	0.15	0	2.3887e-07	0.018208	0.1335	0.001192	0.3	0.165552	0.21	0.4	0.432476	0	0.000174	0.044197	0	0.561833	0.027516	0.153938	0.29	0.006777	0.028488	0	0
Sample_008	0	0.021018	0.00715	0	0.000875449	0.005	0.01362	0	0.0232	0	0	0.008805	0	0	0.191089	0.4	0	0.012564	0.87	0.01432	0.111234	0.281353	0.005047	0.0638498	0	0.360602	0.08	0	0.00648429	0.104004	0.1619	0.005545	0.88	0	0.11	0.212	0	0	0.007655	0.00197	0	0.296133	0.735468	0.0982889	0.98	0.693677	0.070091	0	0
Sample_009	0	0.566961	0.937167	0	0.945446	0.69	0.056747	0.370577	0.5281	0.566961	0.569427	0.569427	1	0.197641	0.437612	0.62	0	0.327936	0.16	0.370577	0.801622	0.166673	0.014953	0.591934	0.504	0.856864	0.65	1	0	0.500001	0.5643	0.006881	0.21	0	0.95	0.816	0.432476	1	0.023805	0.04406	1	0.9405	0.058261	0.989071	0.04	0.051156	0.197641	0	0.428
Sample_010	0.681626	0.323203	0.790971	0	0.903421	0.255	0.113562	0.851974	0.2294	0.323203	0.387974	0.387974	1	0.259506	0.320795	0.42	0	0.243976	0.46	0.851974	0.760815	0.313948	0.89551	0.204577	0.356	0.377008	0.2	1	0.2299	0.9196	0.2354	0.017722	0.49	0.113562	0.78	0.624	0.225298	1	0.084895	0.681626	0	0.668867	0.899771	0.940743	0.33	0.911048	0.259506	0	0.262
Sample_011	0	0.059206	0.007958	0.316978	0.191765	0.09	0.056949	0	0.0644	0	0	0.020795	0	0.146507	0.24518	0.56	0	0.027644	0.42	0.00422	0.067921	0.172887	0.000968	0.053654	0.126	0.434219	0.13	0	0.00336818	0.052106	0.1641	0.316978	0.37	0	0.43	0.44	0	0	0.009113	0.007699	0	0.5036	0.227268	0.0279906	0.12	0.658458	0.146507	0	0
Sample_012	0	0.020979	0.004388	0	0.0102763	0.125	0.288835	0	0.2044	0	0	0.014648	0	0.241583	0.291757	0.31	0	0.02399	0.65	0.004619	0.429097	0.316884	2.8e-05	0.142044	0.13	0.201377	0.2	0	0.0334632	0.084189	0.2176	0.002801	0.53	0.288835	0.18	0.4	0	0	0.002742	0.003532	0	0.142967	0.24836	0.13228	0.45	0.459534	0.241583	0	0.136
Sample_013	0	0.047327	0.543825	0	0.0327997	0.115	0.012834	0.370577	0.0488	0	0.569427	0.569427	0	0	0.30083	0.4	0	0.327936	0.57	0.370577	0.801622	0.166667	0.014954	0.0701175	0.206	0.333171	0.15	1	3.04e-10	0.043563	0.1431	0.002827	0.45	0	0.68	0.38	0.432476	0	0.023054	0.04406	0	0.340281	0.112837	0.0154196	0.79	0.032925	0.087588	0	0
Sample_014	1	0.668952	0.996823	0.727594	0.320293	0.72	0.886371	1	0.5033	0.668952	1	0.97256	1	0.356662	0.543474	0.67	0.747736	0.928439	0.14	0.914022	0.906344	0.836708	0.953688	0.723172	0.642	0.597943	0.72	1	0.999979	0.999704	0.8395	0.727594	0.14	0.886371	0.95	0.928	0.605553	1	0.747736	0.981417	1	0.542429	0.996454	0.989493	0.03	0.98015	0.356662	0.981434	0.528
Sample_015	0.769128	0.280843	0.923851	0.224054	0.915732	0.12	0.607967	0.256643	0.1625	0.280843	0.728696	0.728696	0	0.261285	0.353923	0.6	0.376899	0.784733	0.4	0.256643	0.711588	0.274251	0.56521	0.190811	0.286	0.365249	0.18	1	0.262093	0.844709	0.2872	0.224054	0.4	0.607967	0.99	0.4	0.611714	0	0.376899	0.769128	0	0.565333	0.893259	0.441196	0.19	0.937352	0.261285	0.983336	0.15
Sample_016	1	0.904255	0.966365	0.526328	0.936867	0.66	0.992368	1	0.7282	1	1	0.949768	1	0.65171	0.400418	0.4	1	0.998588	0.06	0.984619	0.933589	0.82321	0.941455	0.618554	0.668	0.756764	0.59	1	0.458498	0.49024	0.6767	0.526328	0.05	1	1	0.884	1	1	0.911678	0.978116	0	0.941333	0.468415	0.742748	0	0.576541	0.65171	0.6258	0.698
Sample_017	0	0.007075	0.002145	0	4.7085e-05	0.09	0.012558	0.323322	0.0473	0	0.215684	0.215684	0	0.138382	0.207029	0.4	0	0.385191	0.68	0.323322	0.71566	0.16747	0.02417	0.105502	0.114	0.166527	0.1	0	0.0500506	0.131625	0.1479	0.003445	0.69	0	0.6	0.28	0.470287	0	0.008388	0.077988	0	0.653433	0.256109	0.0127156	0.6	0.767317	0.138382	0	0
Sample_018	0	0.206161	0.024872	0.159069	0.550568	0.05	0.154122	0	0.0691	0.206161	0	0.010956	0	0	0.304059	0.4	0	0.503464	0.35	0.023576	0.010179	0.307281	0.134227	0.0535755	0.108	0.424176	0.05	0	0.0773885	0.815788	0.0949	0.159069	0.23	0.154122	0.79	0.552	0	0	0.091546	0.074251	1	0.275867	0.264467	0.0747143	0.29	0.093887	0.085683	0	0
Sample_019	0	0.133805	0.027364	0.18256	0.924686	0.245	0.732916	0.370577	0.3412	0.133805	0.569427	0.569427	1	0.543946	0.184865	0.66	0.136091	0.327936	0.46	0.370577	0.801622	0.166667	0.014953	0.354843	0.474	0.378475	0.31	0	0	0.064979	0.4254	0.18256	0.43	0.732916	0.2	0.708	0.432476	1	0.136091	0.04406	0	0.510733	0.408294	1.22449e-06	0.48	0.592355	0.543946	0	0.364
Sample_020	0	0.040163	0.008884	0	0.00383221	0.175	0.005599	0	0.0531	0	0	0.00711	0	0.201657	0.253391	0.55	0	0.018935	0.45	0.022677	0.020031	0.232677	0.003289	0.0604509	0	0.319655	0.05	0	0.0195948	0.053965	0.0628	0.006615	0.55	0	0.05	0.316	0	0	0.003839	0.015687	0	0.514267	0.089403	0.136148	0.81	0.052165	0.201657	0	0
Sample_021	0.889181	0.146671	0.80747	0.765345	0.00763076	0.26	0.330703	0.849351	0.436	0.146671	0.573304	0.573304	1	0.534627	0.35695	0.4	0.676581	0.464655	0.18	0.849351	0.636161	0.862842	0.492639	0.482722	0.592	0.606903	0.47	1	0.72241	0.804196	0.5963	0.765345	0.2	0.330703	0.96	0.764	0.772718	1	0.676581	0.889181	1	0.447333	0.486159	0.00983587	0.1	0.458485	0.534627	0.0413235	0.499
Sample_022	0	0.210703	0.117725	0.204045	0.019099	0.16	0.028737	0	0.1361	0.210703	0	0.098505	0	0.160857	0.281443	0.55	0	0.257895	0.3	0.086811	0.792241	0.166693	0.007145	0.103038	0.148	0.53384	0.16	0	0.000346732	0.980224	0.1937	0.204045	0.33	0	0.59	0.44	0.309699	0	0.021994	0.05663	0	0.6606	0.796536	0.348265	0.53	0.717605	0.160857	0	0
Sample_023	0	0.497235	0.227547	0.235863	0.427136	0.21	0.179693	0.370577	0.1672	0.497235	0.569427	0.569427	0	0.275549	0.316448	0.4	0	0.327936	0.28	0.370577	0.801622	0.166667	0.014953	0.116601	0.188	0.456983	0.18	0	0	0.044598	0.2161	0.235863	0.33	0.179693	0.95	0.4	0.432476	0	0.044755	0.04406	0	0.460648	0.062152	0.346701	0.23	0.17621	0.275549	0.00365707	0.142
Sample_024	1	0.983518	0.807435	1	7.6e-08	0.955	0.542221	1	0.8772	1	0.576117	0.576117	1	0.772271	0.829655	0.85	1	0.927615	0	0.947426	0.801633	0.876842	0.970219	0.965008	0.898	1	0.96	1	0.996837	0.999703	0.9223	0.995593	0.01	0.542221	0.99	0.928	0.432476	1	0.918502	0.935096	1	0.899667	0.9991	0.202021	0	0.996516	0.772271	0	1
Sample_025	0.303833	0.434457	0.175369	0.317728	0.674859	0.19	0.415103	0.19197	0.265	0.434457	0	0.079033	0	0.51895	0.368431	0.4	0.417615	0.232403	0.38	0.19197	0.111221	0.196984	0.297734	0.235965	0.412	0.319928	0.24	0	0.000318619	0.64767	0.3093	0.317728	0.43	0.415103	0.99	0.4	0	0	0.417615	0.303833	0	0.9808	0.934991	0.44484	0.13	0.970488	0.51895	0.997458	0.364
Sample_026	0	0.204947	0.606004	0.299881	1.437e-06	0.16	0.084994	0.142366	0.1191	0.204947	0.188849	0.188849	1	0.169046	0.329195	0.4	0	0.506363	0.43	0.142366	0.801622	0.176189	0.023199	0.145537	0.164	0.391145	0.11	0	0.0236444	0.508943	0.1738	0.299881	0.3	0	0.96	0.4	0.357323	0	0.08058	0.088476	0	0.7115	0.58326	0.0598858	0.19	0.347807	0.169046	0	0
Sample_027	0	0.038047	0.098892	0	0.000728269	0.19	0.029066	0	0.1439	0	0	0.059677	0	0.248864	0.330021	0.14	0	0.128039	0.57	0.057509	0.087335	0.208749	0.007466	0.190164	0.126	0.303613	0.15	0	0.099338	0.821965	0.151	0.023964	0.56	0	0.91	0.44	0	0	0.028199	0.029535	0	0.490862	0.387007	0.360623	0.66	0.338775	0.248864	0	0.128
Sample_028	0.212089	0.164728	0.136487	0.230157	0.127865	0.275	0.154131	0	0.1755	0.164728	0	0.091208	0	0.272166	0.324436	0.4	0	0.129565	0.67	0.028517	0.084555	0.286258	0.069993	0.150639	0.124	0.256774	0.1	0	0	0.332135	0.1814	0.230157	0.7	0.154131	0.17	0.552	0	0	0.078669	0.212089	0	0.603	0.608626	0.00729423	0.75	0.520382	0.272166	0	0.144
Sample_029	0	0.015796	0.01346	0	0.0132017	0.025	0.044421	0.385328	0.016	0	0.628971	0.628971	0	0.160048	0.294731	0.4	0	0.333247	0.83	0.385328	0.80528	0.171044	0.093686	0.0398024	0.144	0.229591	0.03	1	0.000239706	0.02784	0.0818	0.001073	0.8	0	0.03	0.276	0.432678	0	0.028989	0.073684	0	0.345467	0.218024	0.0261504	0.94	0.243862	0.160048	0	0
Sample_030	0	0.203425	0.105954	0.597668	0.0437487	0.18	0.179806	0	0.1071	0.203425	0	0.017354	0	0.165056	0.275136	0.4	0	0.18141	0.47	0.014586	0.013008	0.177658	0.017358	0.0756229	0.13	0.339104	0.1	1	0.229642	0.451046	0.1449	0.597668	0.4	0.179806	0.89	0.4	0	0	0.047871	0.057311	0	0.8125	0.84134	0.0447888	0.25	0.887868	0.165056	0	0
Sample_031	0	0.107177	0.0457	0	0.000351147	0.56	0.114318	0	0.3492	0.107177	0	0.023461	1	0.388626	0.482767	0.58	0	0.015408	0.26	0.008747	0.206582	0.97772	0.026193	0.146403	0.252	0.651754	0.21	0	0.0145234	0.022994	0.2075	0.016908	0.13	0.114318	1	0.572	0	0	0.08477	0.003833	0	0.780667	0.024836	0.631729	0.07	0.015198	0.388626	0.999931	0.37
Sample_032	0.872804	0.964135	0.783881	0.882167	0.986544	0.975	0.835497	0.574996	0.9283	1	0.809062	0.809062	1	0.759444	0.715028	0.38	0.661475	0.285932	0.03	0.574996	0.622707	0.865529	0.911974	0.914261	0.848	0.991219	0.9	1	0.892164	0.980426	0.7828	0.882167	0.03	0.835497	1	0.904	0.642899	1	0.661475	0.872804	1	0.9606	0.684084	0.943684	0	0.709398	0.759444	0.639866	0.868
Sample_033	0.893717	0.454446	0.81734	0.453503	0.993009	0.32	0.301115	1	0.359	0.454446	0.187625	0.187625	1	0.136706	0.400171	0.4	0.492707	0.770245	0.28	0.910682	0.523407	0.197955	0.76251	0.344477	0.456	0.496115	0.28	1	0.59777	0.939996	0.435	0.453503	0.21	0.301115	0.77	0.66	0.737313	1	0.492707	0.893717	0	0.520867	0.940714	0.999394	0.06	0.965611	0.136706	0.962925	0.238
Sample_034	0.107902	0.029826	0.121988	0	0.431485	0.27	0.021579	0	0.1483	0	0	0.049371	0	0.110612	0.236475	0.6	0	0.016084	0.54	0.023225	0.109743	0.174856	0.013381	0.126353	0.114	0.226353	0.14	0	0.0114867	0.508217	0.1553	0.02859	0.6	0	0.8	0.592	0	0	0.011551	0.107902	0	0.287533	0.353428	0.0414971	0.54	0.705907	0.110612	0	0
Sample_035	0.107546	0.076923	0.063797	0.116926	0.542246	0.185	0.359579	0	0.205	0	0	0.025929	0	0.427966	0.219826	0.42	0	0.535632	0.53	0.065928	0.060916	0.195842	0.031533	0.228745	0.194	0.3098	0.12	0	0.455531	0.167384	0.2797	0.116926	0.44	0.359579	0.74	0.4	0	0	0.028692	0.107546	0	0.520067	0.830106	9.74572e-07	0.36	0.927384	0.427966	0	0.226
Sample_036	0.662149	0.166065	0.868123	0.233073	0.0850211	0.51	0.945073	0.681647	0.5587	0.166065	0.661354	0.661354	1	0.370988	0.427104	0.56	0.338021	0.666324	0.24	0.681647	0.792757	0.175702	0.460951	0.655891	0.506	0.386444	0.6	1	0.821186	0.737393	0.7389	0.233073	0.31	1	0.97	0.876	0.733704	1	0.338021	0.662149	0	0.950429	0.851081	0.194872	0.04	0.873549	0.370988	0	0.35
Sample_037	0.745118	0.643319	0.155877	0.627591	0.0493251	0.38	0.674043	0.855227	0.3222	0.643319	0.769612	0.769612	1	0.370572	0.341169	0.16	0.737144	0.817153	0.17	0.855227	0.851632	0.81394	0.800594	0.256372	0.358	0.842802	0.17	1	0.506357	0.871229	0.2622	0.627591	0.21	0.674043	0.96	0.648	0.726103	1	0.737144	0.745118	1	0.952767	0.954892	0.774451	0.14	0.953671	0.370572	0	0.394
Sample_038	0.40033	0.170479	0.4515	0	0.0155504	0.22	0.320817	0.155429	0.1215	0.170479	0.238404	0.238404	1	0.280012	0.243817	0.29	0	0.23112	0.21	0.155429	0.293372	0.166869	0.074858	0.159252	0.196	0.418919	0.15	1	0.612427	0.870804	0.2377	0.023787	0.35	0.320817	0.6	0.644	0.213943	1	0.035732	0.40033	0	0.849933	0.782113	0.595711	0.52	0.808317	0.280012	0	0.214
Sample_039	0.765165	0.220172	0.943269	0.120256	0.00767078	0.14	0.193064	0.639702	0.2418	0.220172	0.778266	0.778266	0	0.204148	0.292032	0.4	0.255075	0.691703	0.4	0.639702	0.821584	0.167935	0.480258	0.215836	0.352	0.433641	0.17	1	1.35173e-06	0.991353	0.2174	0.120256	0.44	0.193064	0.6	0.56	0.44744	1	0.255075	0.765165	0	0.644814	0.963706	0.875991	0.3	0.971428	0.204148	0	0.126
Sample_040	0	0.002433	0.012477	0	5.4856e-05	0.185	0.03222	0	0.1626	0	0	0.010991	0	0.10578	0.248872	0.42	0	0.000166	0.68	0.000436	0.020997	0.166757	0.000289	0.0967916	0.158	0.140776	0.12	0	0.167508	9e-06	0.2148	0.000102	0.62	0	0.75	0.392	0	0	0.001109	0.001251	0	0.596367	0.029673	0.0117404	0.74	0.069319	0.10578	0	0
Sample_041	0	0.044955	0.949418	0	0.182909	0.86	0.266703	0.370577	0.8385	0	0.569427	0.569427	1	0.721366	0.577713	0.74	0.303583	0.327936	0.04	0.370577	0.801622	0.166667	0.014953	0.760751	0.722	0.941136	0.8	1	0	0.982046	0.7741	0.014735	0.03	0.266703	1	0.936	0.432476	1	0.303583	0.04406	1	0.993	0.996997	0.855095	0	0.9873	0.721366	1	0.686
Sample_042	0	0.185534	0.634721	0.187945	0.00891884	0.07	0.098848	0	0.0766	0.185534	0	0.047741	0	0.222018	0.327715	0.63	0	0.050037	0.47	0.01828	0.80162	0.192641	0.005557	0.0460435	0.118	0.322598	0.14	0	1	0.887823	0.166	0.187945	0.38	0	0.88	0.332	0	0	0.043507	0.025723	0	0.601067	0.444169	0.250142	0.49	0.451501	0.222018	0	0.112
Sample_043	0	0.038938	0.044974	0	0.000831357	0.01	0.006328	0.370577	0.0631	0	0.569427	0.569427	0	0	0.201367	0.17	0	0.327936	0.78	0.370577	0.801622	0.166667	0.014953	0.0432773	0.138	0.404849	0.03	0	0	0.139912	0.1572	0.002717	0.72	0	0	0.2	0.432476	0	0.001774	0.04406	0	0.4617	0.651929	0.134662	0.95	0.768323	0.089567	0	0
Sample_044	0	0.078333	0.005021	0	0.0053301	0.15	0.042943	0	0.0822	0	0	0.008125	0	0.212929	0.220405	0.4	0	0.018423	0.54	0.016867	0.038158	0.25	0.007699	0.0577791	0.116	0.226679	0.19	1	0.156514	0.098114	0.1441	0.010192	0.45	0	0.88	0.44	0	0	0.044764	0.087416	0	0.623467	0.140816	0.0214371	0.24	0.084842	0.212929	0	0
Sample_045	0	0.023847	0.007161	0.124166	0.00514104	0.235	0.01332	0	0.1822	0	0	0.01269	0	0.218943	0.379768	0.38	0.1699	0.023573	0.49	0.010383	0.148137	0.25	0.006016	0.179257	0.162	0.420317	0.23	0	0.989977	0.059509	0.2993	0.124166	0.54	0	0.28	0.436	0	0	0.1699	0.013152	0	0.588817	0.043108	0.100277	0.43	0.154238	0.218943	0	0.118
Sample_046	1	0.944337	0.608661	0.792628	0.867542	0.905	0.949618	1	0.8182	1	0.672162	0.672162	1	0.719434	0.779175	0.42	0.875706	0.981784	0	0.998549	0.804128	0.89912	0.967852	0.936606	0.838	0.768164	0.92	1	1	0.991834	0.8678	0.792628	0.02	1	1	0.948	0.432495	1	0.875706	0.999342	0	0.983333	0.881888	0.999883	0	0.789141	0.719434	0.712435	0.838
Sample_047	0	0.004054	8.2e-05	0	0.00154183	0.07	0.009939	0.382646	0.0347	0	0.601003	0.601003	0	0	0.254861	0.4	0	0.367715	0.53	0.382646	0.80366	0.17726	0.061283	0.0511813	0.116	0.304612	0.08	0	4.15054e-07	1e-06	0.1089	0.000116	0.43	0	0.39	0.348	0.432569	0	0.000739	0.060119	0	0.589233	0.022992	4.76252e-07	0.9	0.022858	0.085051	0	0
Sample_048	0	0.088144	0.012752	0	0.0674596	0.045	0.01035	0	0.0593	0	0	0.011314	0	0	0.194088	0.45	0	0.005349	0.45	0.002231	0.009291	0.233613	0.000513	0.0243623	0	0.383117	0.08	0	0.257523	0.460742	0.0947	0.004839	0.46	0	0.72	0.344	0	0	0.000833	0.010574	0	0.0675476	0.426999	0.295958	0.32	0.144966	0.047056	0	0
Sample_049	1	0.213483	0.9621	0.624496	0.551885	0.52	0.055025	0.805816	0.5105	0.213483	0.896048	0.896048	1	0.258731	0.505293	0.18	0.516507	0.134273	0.11	0.805816	0.803128	0.46848	0.445399	0.546944	0.48	0.549165	0.6	1	0	0.522198	0.6521	0.624496	0.05	0	0.95	0.9	0.468807	1	0.516507	0.943842	1	0.471919	0.632355	0.999998	0.03	0.671132	0.258731	0.706967	0.512
Sample_050	0.77984	0.148984	0.663379	0.759263	0.288038	0.515	0.504836	0.857935	0.6458	0.148984	0.723354	0.723354	1	0.431009	0.493792	0.4	0.772951	0.181681	0.08	0.857935	0.891607	0.805977	0.373522	0.806294	0.674	0.659504	0.74	1	0.801328	0.864567	0.8788	0.759263	0.12	0.504836	0.95	0.84	1	1	0.772951	0.77984	0	0.895762	0.802732	0.156396	0.01	0.895101	0.431009	0.352444	0.532
Sample_051	0.149321	0.046348	0.572978	0	0.0249569	0.15	0.054054	0	0.2017	0	0	0.076077	1	0.152824	0.250811	0.4	0	0.203883	0.17	0.023924	0.096397	0.261572	0.1604	0.316819	0.328	0.470893	0.29	1	0.997417	0.040736	0.3706	0.000622	0.27	0	0.09	0.632	0	1	0.004946	0.149321	0	0.721695	0.43563	0.0842572	0.3	0.608067	0.152824	0	0.134
Sample_052	0.145012	0.069629	0.100565	0	0.725463	0.315	0.340408	0	0.3373	0	0	0.078082	1	0.269462	0.287226	0.55	0	0.426218	0.23	0.088294	0.120809	0.166667	0.029334	0.287191	0.35	0.461696	0.3	1	0.969581	0.199118	0.4606	0.078529	0.2	0.340408	0.91	0.7	0	1	0.059275	0.145012	1	0.783167	0.791373	3.8531e-08	0.23	0.867872	0.269462	0	0.312
Sample_053	0.68248	0.483983	0.540959	0.187404	0.638859	0.18	0.201275	0.403557	0.2006	0.483983	0.229245	0.229245	0	0.314243	0.382195	0.68	0.357955	0.720631	0.45	0.403557	0.342125	0.27669	0.435865	0.142587	0.338	0.377444	0.16	1	0.0129296	0.987115	0.1552	0.187404	0.31	0.201275	0.89	0.4	0.496893	0	0.357955	0.68248	0	0.4027	0.854827	0.5	0.37	0.780659	0.314243	0.977832	0.322
Sample_054	0	0.003201	0.001352	0	0.000111179	0.035	0.3122	0	0.0578	0	0	0.01046	0	0	0.233076	0.39	0	0.025621	0.72	0.001956	0.116025	0.166667	1.1e-05	0.0415118	0	0.388594	0.1	0	0.0145545	0	0.1815	0.00039	0.74	0.3122	0.21	0.252	0	0	0.000118	0.000415	0	0.2595	0.025521	0.0470246	0.91	0.006439	0.0701	0	0
Sample_055	0	0.011819	0.023627	0	0	0.22	0.104093	0.370577	0.117	0	0.569427	0.569427	1	0.195948	0.208107	0.7	0	0.327936	0.4	0.370577	0.801622	0.166667	0.014953	0.218683	0.176	0.302813	0.21	1	0	0.389801	0.2681	0.001913	0.45	0.104093	0.06	0.632	0.432476	0	0.000892	0.04406	1	0.5242	0.896382	1.06984e-07	0.37	0.909761	0.195948	0	0
Sample_056	0	0.16916	0.287189	0.206928	0.364525	0.19	0.316133	0.368802	0.1039	0.16916	0.558808	0.558808	0	0.146588	0.261044	0.4	0	0.327942	0.29	0.368802	0.801509	0.166757	0.007099	0.0926728	0.108	0.527661	0.17	0	1	0.997944	0.1865	0.206928	0.36	0.316133	0.92	0.42	0.432475	0	0.04916	0.040107	1	0.5666	0.80459	0.109756	0.46	0.80473	0.146588	1.19e-07	0.144
Sample_057	0	0.009154	0.010598	0	0.0059621	0.415	0.018214	0	0.2941	0	0	0.013036	0	0.351428	0.311466	0.6	0	0.011226	0.26	0.001256	0.011326	0.308435	0.001104	0.173011	0.19	0.442497	0.28	1	0.0945019	0.002539	0.2659	0.000345	0.39	0	0.57	0.592	0	1	0.001385	0.018073	1	0.692667	0.004783	0.0786356	0.35	0.003399	0.351428	0	0.198
Sample_058	0.107384	0.350832	0.405242	0.244896	0.287673	0.225	0.161716	0	0.1138	0.350832	0.220957	0.220957	0	0.303223	0.404811	0.69	0	0.375512	0.29	0.099246	0.362505	0.171674	0.047157	0.105046	0.192	0.387027	0.18	0	0.0170123	0.993466	0.1274	0.244896	0.17	0.161716	0.89	0.4	0.320595	0	0.09477	0.107384	0	0.429067	0.907081	0.119819	0.18	0.615677	0.303223	0.884935	0.248
Sample_059	0	0.004913	0.042175	0	1.18e-07	0.23	0.032859	0	0.1832	0	0	0.02139	0	0.243185	0.317906	0.71	0	0.009892	0.51	0.005386	0.027515	0.173849	0.006572	0.138275	0.158	0.0700653	0.17	0	0.00753299	0.841314	0.1918	0.001637	0.4	0	0.63	0.56	0	0	0.00772	0.015268	0	0.274848	0.602087	3.92439e-06	0.75	0.642945	0.243185	0	0
Sample_060	0	0.055582	0.028807	0	0.00793872	0.025	0.042778	0	0.0867	0	0.293687	0.293687	0	0.189251	0.282121	0.32	0	0.11975	0.49	0.001775	0.65281	0.193319	0.003481	0.054729	0	0.405087	0.08	0	0.0246097	0.975642	0.1416	0.008168	0.42	0	0.28	0.316	0.178718	0	0.00276	0.094584	0	0.135667	0.027811	0.090942	0.84	0.072176	0.189251	0	0
Sample_061	0	0.000377	0.007449	0	0.0115143	0.06	0.313974	0	0.0698	0	0	0.031616	0	0.137889	0.309769	0.4	0	0.03719	0.77	0.000703	0.604472	0.166667	0	0.0555889	0	0.343147	0.15	0	0.843649	0	0.243	1e-06	0.72	0.313974	0.07	0.252	0.170894	0	0	5.1e-05	0	0.3483	0	0.0513061	0.84	0	0.137889	0	0
Sample_062	0	0.10215	0.087924	0.291772	0.105045	0.155	0.481828	0.19292	0.2084	0.10215	0	0.064183	1	0.339614	0.27747	0.58	0.330533	0.64647	0.65	0.19292	0.091102	0.6372	0.007766	0.167278	0.226	0.296095	0.17	0	0.984892	0.749776	0.3036	0.291772	0.7	0.481828	0.05	0.616	0.246479	1	0.330533	0.083183	0	0.462414	0.939689	0.0430823	0.66	0.943155	0.339614	0	0.264
Sample_063	0	0.06786	0.001018	0	0.0133202	0.11	0.279209	0	0.1032	0	0	0.001705	0	0.113911	0.301517	0.57	0	0.005248	0.61	0.000552	0.004004	0.193504	0.000122	0.0591074	0	0.31747	0.08	0	0.000634591	0.003631	0.1366	0.008373	0.45	0.279209	0.6	0.364	0	0	0.004225	0.000541	0	0.195233	0.011404	0.0631064	0.56	0.037194	0.113911	0	0
Sample_064	0	0.000847	0.001087	0	0	0.13	0.148043	0	0.0737	0	0	0.036792	1	0	0.290934	0.32	0	0.002107	0.52	0.001013	0.632089	0.189281	0.000377	0.131824	0.16	0	0.16	1	0.12309	0.00746	0.2563	5.9e-05	0.65	0.148043	0.08	0.588	0	1	0.00062	0.004904	1	0.374133	0.090682	1.178e-09	0.48	0.140828	0.033684	0	0
Sample_065	0.170697	0.012607	0.004274	0	0.00638621	0.015	0.014334	0.384747	0.0103	0	0.17764	0.17764	0	0	0.260943	0.67	0	0.619603	0.69	0.384747	0.665902	0.166687	0.043865	0.016726	0	0.36711	0.06	0	0.000551446	0.161825	0.0913	0.000683	0.64	0	0.25	0.2	0.539902	0	0.008523	0.170697	0	0.347633	0.181375	0.021061	0.88	0.220565	0.088711	0	0
Sample_066	0	0.03805	0.045447	0	0.288304	0.085	0.011434	0.370577	0.0485	0	0.569427	0.569427	0	0.131081	0.288748	0.59	0	0.327936	0.52	0.370577	0.801622	0.166667	0.014953	0.0343974	0.144	0.354406	0.13	0	0	8e-06	0.119	0.003181	0.47	0	0.72	0.416	0.432476	0	0.001383	0.04406	0	0.1969	0.07814	0.11184	0.53	0.103955	0.131081	0	0
Sample_067	0	0.00334	0.020831	0	7.7523e-05	0.285	0.121256	0	0.2242	0	0	0.021694	1	0.258973	0.271778	0.4	0	0.018543	0.35	0.008706	0.015389	0.167451	0.008809	0.257991	0.298	0.0812641	0.3	1	0.0194999	0.144717	0.4452	0.004183	0.39	0.121256	0.17	0.788	0	1	0.008201	0.029565	0	0.301433	0.441777	3.50569e-06	0.2	0.534529	0.258973	0	0.196
Sample_068	0.254695	0.026415	0.702594	0	0.0152962	0.185	0.121732	0.157323	0.2773	0	0.43914	0.43914	1	0.275454	0.54917	0.63	0	0.030741	0.35	0.157323	0.246259	0.289174	0.13357	0.29515	0.226	0.0923038	0.36	0	0.374415	0.743213	0.3365	0.002718	0.41	0.121732	0.87	0.764	0.144943	1	0.022298	0.254695	0	0.581833	0.470907	0.0365724	0.32	0.255968	0.275454	0	0.214
Sample_069	0.191288	0.032114	0.009418	0	4e-09	0.085	0.038444	0.522455	0.0437	0	0.658522	0.658522	0	0.138987	0.265682	0.56	0	0.400865	0.58	0.522455	0.825019	0.166783	0.12659	0.0428362	0.132	0.460305	0.05	1	0.0122912	0.049504	0.0808	0.007936	0.47	0	0.02	0.344	0.457663	0	0.008727	0.191288	1	0.363948	0.27565	1.24551e-06	0.93	0.39602	0.138987	0	0
Sample_070	0	0.407747	0.027113	0	0.528556	0.08	0.045811	0.370577	0.1367	0.407747	0.569427	0.569427	0	0.292854	0.258203	0.59	0.217361	0.327936	0.26	0.370577	0.801622	0.166667	0.014953	0.115028	0.224	0.420428	0.07	0	5.4e-10	0.03069	0.1543	0.063041	0.52	0	0.11	0.4	0.432476	0	0.217361	0.04406	0	0.7687	0.212738	0.104917	0.83	0.325702	0.292854	0.785658	0
Sample_071	0	0.231293	0.074953	0	0.178282	0.04	0.315568	0.748207	0.0595	0.231293	0.22762	0.22762	0	0.163304	0.271194	0.26	0.144017	0.267185	0.43	0.748207	0.681802	0.166667	0.000246	0.0782737	0.136	0.474637	0.17	0	0.195866	0.743198	0.2614	0.048551	0.3	0.315568	0.86	0.364	0.380518	0	0.144017	0.006575	0	0.6273	0.62875	0.688694	0.55	0.68183	0.163304	3.7134e-05	0
Sample_072	0.239601	0.025822	0.178321	0	0.343506	0.595	0.290629	0.10378	0.4105	0	0.242319	0.242319	1	0.451947	0.335233	0.57	0.106622	0.381239	0.13	0.10378	0.182244	0.805532	0.01998	0.325049	0.264	0.468128	0.37	1	0.89482	0.202817	0.4141	0.02212	0.2	0.290629	0.94	0.792	0	1	0.106622	0.239601	0	0.628367	0.809812	0.0293193	0.11	0.911106	0.451947	0	0.24
Sample_073	0	0.087712	0.00667	0	0.431603	0.18	0.017793	0	0.1074	0	0	0.008406	0	0.274518	0.270181	0.58	0	0.058723	0.7	0.002797	0.003637	0.273068	0.002574	0.0359122	0.136	0.291537	0.04	1	0.00236599	0.011256	0.0552	0.007358	0.8	0	0.04	0.416	0	0	0.019163	0.016451	0	0.4665	0.089108	0.200356	0.94	0.165883	0.274518	0.672417	0.108
Sample_074	0	0.001908	0.003771	0	0.000779162	0.055	0.006649	0	0.0236	0	0	0.005615	0	0.151072	0.222341	0.38	0	0.001583	0.72	0.002977	0.002647	0.175393	0.002193	0.0168184	0	0.103612	0.04	0	0.00750502	0.01683	0.0534	0.000116	0.64	0	0.37	0.304	0	0	0.001193	0.005837	0	0.465	0.173038	0.00956544	0.78	0.131681	0.151072	0	0
Sample_075	0	0.359767	0.012576	0	0.163064	0.06	0.067867	0.370588	0.1648	0.359767	0.571265	0.571265	0	0.308429	0.387027	0.59	0	0.327947	0.35	0.370588	0.801624	0.168871	0.021073	0.0950104	0.216	0.386148	0.18	0	5.6522e-07	0.56303	0.1598	0.09577	0.33	0	0.98	0.284	0.432476	0	0.096267	0.044639	0	0.5735	0.466371	0.296065	0.71	0.547783	0.308429	0.896694	0.206
Sample_076	0	0.460213	0.405274	0	0.575475	0.485	0.066119	0	0.2782	0.460213	0	0.076041	1	0.217891	0.269358	0.6	0	0.011878	0.22	0.019628	0.794652	0.167561	0.01368	0.343267	0.268	0.380882	0.5	1	0.00902092	0.089717	0.5107	0.00528	0.29	0	0.86	0.816	0	1	0.014525	0.083242	0	0.495786	0.050865	0.164544	0.25	0.06548	0.217891	0	0.222
Sample_077	0	0.074931	0.608667	0	0.404749	0.01	0.31556	0	0.0195	0	0	0.091107	0	0	0.222558	0.45	0	0.318771	0.62	0.001388	0.357134	0.250001	4e-06	0.0906216	0	0.395447	0.15	0	0.999788	0.381661	0.2179	0.014037	0.56	0.31556	0.91	0.288	0.192037	0	0.005573	0.002969	0	0.4876	0.085493	0.225638	0.77	0.090414	0.089233	0	0
Sample_078	0	0.021211	0.000678	0	0.000239092	0.07	0.31541	0	0.0246	0	0	0.005683	0	0.103727	0.186127	0.45	0	0.084089	0.8	0.001974	0.052958	0.217221	1.8e-05	0.0222909	0	0.200124	0.06	0	0.27673	0.054185	0.1297	0.003723	0.72	0.31541	0.02	0.216	0	0	0.002903	0.000699	0	0.292667	0.026588	0.0279389	0.87	0.211344	0.103727	0	0
Sample_079	0	0.009071	0.012465	0	0.00663795	0.115	0.006821	0	0.0267	0	0	0.007726	0	0	0.195734	0.55	0	0.013569	0.63	0.005326	0.103527	0.198394	0.001091	0.0545809	0	0.2682	0.09	1	4.30085e-06	0.094046	0.1032	0.001928	0.8	0	0.42	0.312	0	0	0.023674	0.003692	0	0.402333	0.432407	0.0518331	0.92	0.344611	0.072533	0	0
Sample_080	0	0.31095	0.731104	0.120651	0.935764	0.135	0.118631	0	0.1652	0.31095	0	0.079039	0	0.354847	0.396891	0.67	0	0.046762	0.29	0.018266	0.181256	0.166684	0.051144	0.135044	0.206	0.399856	0.24	0	0.0323938	0.617354	0.1785	0.120651	0.2	0.118631	0.98	0.4	0.156971	0	0.029549	0.059498	0	0.363333	0.709276	0.481131	0.34	0.454455	0.354847	0.989961	0.252
Sample_081	0	0.21488	0.02684	0	0.414448	0.14	0.058849	0	0.18	0.21488	0	0.024608	0	0.331647	0.367716	0.59	0	0.015044	0.4	0.05778	0.267256	0.191042	4.5e-05	0.126188	0.126	0.450549	0.17	0	0.494609	0.062712	0.2049	0.031616	0.52	0	0.57	0.34	0.17108	0	0.03431	0.0003	0	0.456629	0.065714	0.218006	0.53	0.024702	0.331647	0.982999	0.132
Sample_082	0	0.401871	0.010341	0.360757	4.9108e-05	0.175	0.161079	0	0.1632	0.401871	0	0.012219	0	0.19296	0.208531	0.6	0.309339	0.367541	0.59	0.066773	0.113405	0.849015	0.572414	0.187706	0.272	0.358862	0.33	1	0.475353	0.410574	0.3562	0.360757	0.7	0.161079	0.27	0.584	0	0	0.309339	0.088761	0	0.351633	0.967334	0.0896634	0.46	0.93039	0.19296	0	0.144
Sample_083	0	0.081537	0.003885	0	0.403474	0.075	0.047512	0	0.0846	0	0	0.008041	0	0.207185	0.289634	0.4	0	0.103939	0.66	0.017103	0.068195	0.21096	0.003729	0.0230807	0	0.187829	0.09	0	9.49752e-05	0.08683	0.1076	0.024973	0.61	0	0.26	0.276	0.105091	0	0.063903	0.010169	0	0.235967	0.239167	0.0387507	0.78	0.109373	0.207185	0.997545	0
Sample_084	0	0.140396	0.040222	0	0.00561847	0.035	0.046773	0	0.1115	0.140396	0	0.010453	0	0.131926	0.256934	0.45	0	0.06737	0.4	0.002618	0.032926	0.293144	0.002697	0.138664	0.138	0.403454	0.08	1	0.474787	0.420451	0.2303	0.096771	0.51	0	0.38	0.416	0	0	0.017236	0.008052	1	0.452933	0.863578	1.17434e-05	0.46	0.748942	0.131926	0	0.118
Sample_085	0	0.018445	0.006857	0	0.00321398	0.065	0.004762	0.376315	0.0831	0	0.565707	0.565707	0	0.160561	0.339598	0.4	0	0.344802	0.77	0.376315	0.801904	0.166667	0.011091	0.0654628	0.152	0.403421	0.11	0	4.48121e-05	0.216478	0.2085	0.001011	0.72	0	0.2	0.156	0.432529	0	0.000704	0.044775	0	0.2955	0.217414	0.0761552	0.92	0.035153	0.160561	0	0
Sample_086	0.131814	0.162992	0.702753	0.140648	0	0.45	0.178856	0.217582	0.3718	0.162992	0.435712	0.435712	1	0.155201	0.40026	0.68	0	0.142593	0.29	0.217582	0.755475	0.238378	0.047859	0.433008	0.338	0.620227	0.44	0	0.740062	0.770197	0.4423	0.140648	0.37	0.178856	0.84	0.832	0.212455	1	0.011257	0.131814	0	0.794667	0.802363	0.00303973	0.05	0.507683	0.155201	0	0.254
Sample_087	0	0.009867	0.036562	0	6.6328e-05	0.04	0.032719	0	0.1223	0	0	0.024358	0	0.180518	0.337164	0.4	0	0.004061	0.6	0.004103	0.035041	0.166667	0.001118	0.0880175	0.106	0.130703	0.11	0	0.816609	0.062842	0.1687	0.004148	0.56	0	0.14	0.416	0	0	0.001698	0.006968	0	0.550567	0.669575	0.0142673	0.8	0.46794	0.180518	0	0
Sample_088	1	0.624558	0.608714	0.784133	0.0522361	0.745	0.908183	1	0.5126	0.624558	0.722458	0.722458	1	0.355622	0.399941	0.4	0.838654	0.920166	0.06	0.966651	0.801622	0.179625	0.961251	0.688955	0.642	0.720284	0.74	1	0.999772	0.997029	0.8449	0.784133	0.04	1	1	0.948	0.432722	1	0.838654	0.974373	1	0.888533	0.994477	0.999997	0.01	0.991526	0.355622	0.545743	0.546
Sample_089	0.176148	0.045146	0.09355	0	4.75e-07	0.545	0.235697	0.475957	0.416	0	0.718357	0.718357	1	0.297619	0.35879	0.41	0	0.342298	0.2	0.475957	0.811513	0.169433	0.330843	0.485947	0.53	0.275034	0.59	1	0.0105393	0.764718	0.6746	0.038583	0.37	0.235697	0.72	0.9	0.44467	1	0.026389	0.176148	0	0.344919	0.406796	0.00313979	0.05	0.408122	0.297619	0	0.384
Sample_090	0	0.134334	0.30756	0	1.027e-06	0.26	0.170397	0.132635	0.2129	0.134334	0.340462	0.340462	1	0.123168	0.342325	0.41	0	0.267968	0.33	0.132635	0.493682	0.166783	0.000467	0.306816	0.292	0.492958	0.32	1	0.164966	0.339322	0.3561	0.035981	0.2	0.170397	0.99	0.688	0.483571	1	0.03732	0.05602	0	0.939867	0.571294	0.0089819	0.09	0.760721	0.123168	0	0.182
Sample_091	0	0.653511	0.088731	0.127862	0.0289773	0.215	0.139951	0	0.2206	0.653511	0.555616	0.555616	0	0.129268	0.33025	0.35	0	0.327409	0.48	0.079965	0.801293	0.276146	0.000182	0.145301	0.132	0.4923	0.32	0	0.986896	1.2e-05	0.3206	0.127862	0.23	0.139951	0.98	0.616	0.412388	0	0.000319	0.020802	0	0.482567	0.004921	0.16183	0.08	0.004717	0.129268	0	0.172
Sample_092	0	0.002063	0.002862	0	0.0424124	0.005	0.007035	0	0.0493	0	0	0.006849	0	0.144211	0.266661	0.45	0	0.000581	0.77	0.000453	0.047963	0.166699	0.000107	0.0655386	0	0.235326	0.08	0	0.258426	0.11886	0.1584	7.6e-05	0.8	0	0.07	0.256	0	0	0.000356	0.000688	0	0.195967	0.06502	0.0212449	0.91	0.016737	0.144211	0	0
Sample_093	1	0.544321	0.88181	0.44544	0.00999004	0.375	0.565135	1	0.4636	0.544321	0.75911	0.75911	1	0.458537	0.395955	0.39	0.162742	0.632793	0.23	0.937851	0.888619	0.222533	0.320173	0.542869	0.438	0.500304	0.43	1	0.000283044	0.591072	0.5575	0.44544	0.18	0.565135	0.7	0.784	0.736609	1	0.162742	0.925832	0	0.413681	0.531257	0.980073	0.22	0.580571	0.458537	0	0.474
Sample_094	0	0.03535	0.013015	0	1.8e-08	0.135	0.089978	0	0.1163	0	0	0.009012	0	0.188103	0.284549	0.4	0	0.003243	0.65	0.000746	0.091228	0.184838	0.000111	0.0949176	0.118	0.335338	0.17	1	0.0001134	0.005173	0.1501	0.000847	0.61	0	0.23	0.4	0	0	0.00048	0.001426	0	0.280714	0.031357	4.18399e-07	0.63	0.10012	0.188103	0	0
Sample_095	0.875818	0.9212	0.96861	1	0.0927475	0.55	0.992947	0.882263	0.4843	1	0.746721	0.746721	1	0.493453	0.433372	0.43	1	0.998107	0.01	0.882263	0.799684	0.729545	0.931185	0.49069	0.508	0.544508	0.46	0	0.0101772	0.999867	0.3991	0.989781	0.23	1	0.99	0.864	0.517944	1	0.98185	0.875818	1	0.862433	0.999683	0.660919	0.05	0.99776	0.493453	0.99998	0.596
Sample_096	0.119722	0.431604	0.37946	0.160192	0.633755	0.24	0.090456	0	0.2536	0.431604	0	0.094064	0	0.162599	0.368853	0.66	0	0.170095	0.22	0.038683	0.750399	0.227299	0.01739	0.142472	0.202	0.390377	0.31	0	0.980469	0.127644	0.3233	0.160192	0.24	0	0.98	0.604	0	0	0.018386	0.119722	0	0.683	0.900977	0.0106453	0.15	0.610538	0.162599	0	0.152
Sample_097	0	0.206745	0.021236	0.238105	0.345855	0.265	0.033272	0	0.218	0.206745	0	0.026254	0	0.488916	0.27399	0.34	0	0.773122	0.48	0.018198	0.01523	0.832651	0.193992	0.242341	0.212	0.369466	0.22	1	0.438826	0.128353	0.1557	0.238105	0.66	0	0.28	0.4	0	0	0.019516	0.048533	0	0.338433	0.738083	0.12479	0.65	0.665673	0.488916	0.669282	0.246
Sample_098	0	0.005373	0.007301	0	8.951e-06	0.105	0.275171	0	0.067	0	0	0.002699	0	0.24014	0.215959	0.4	0	0.013133	0.76	0.000204	0.019362	0.166667	2.7e-05	0.0698568	0	0.249947	0.06	1	0.00641498	0.03251	0.1054	3.8e-05	0.74	0.275171	0.05	0.244	0	0	0.000249	0.000855	0	0.286667	0.008943	0.00448258	0.94	0.010358	0.24014	0	0
Sample_099	0	0.016018	0.755068	0	0.00058183	0.4	0.059381	0.370577	0.2315	0	0.569428	0.569428	0	0.207431	0.338708	0.4	0	0.327936	0.42	0.370577	0.801622	0.166667	0.015285	0.419036	0.358	0.388042	0.42	0	0.00034746	0.7841	0.5517	0.00267	0.33	0	0.78	0.74	0.432476	0	0.001777	0.044063	0	0.638233	0.916165	0.00296971	0.25	0.626767	0.207431	0	0.174
Sample_100	0	0.0516	0.894571	0	6e-09	0.335	0.030279	0.370577	0.3628	0	0.569427	0.569427	1	0.248668	0.379392	0.4	0	0.327936	0.15	0.370577	0.801622	0.166667	0.014953	0.457924	0.474	0.507977	0.61	1	1.7184e-08	0.911192	0.5372	0.001855	0.12	0	0.99	0.912	0.432476	1	0.069175	0.04406	0	0.964095	0.903665	4.75862e-06	0.03	0.681876	0.248668	0	0.288
Sample_101	0	0.039937	0.95025	0	0.0398426	0.195	0.016553	0.370646	0.2061	0	0.571323	0.571323	1	0.202748	0.295811	0.58	0.109126	0.327936	0.19	0.370646	0.801622	0.189963	0.021823	0.124814	0.32	0.58764	0.29	1	1	0.09373	0.2786	0.00021	0.13	0	0.99	0.756	0.432476	1	0.109126	0.044709	1	0.6615	0.030535	0.881583	0.05	0.026794	0.202748	0	0.264
Sample_102	0.406382	0.276356	0.29828	0.209499	0.739623	0.38	0.968326	0.534759	0.3831	0.276356	0.397288	0.397288	1	0.51126	0.365031	0.4	0.546514	0.816031	0.08	0.534759	0.289464	0.209103	0.285796	0.426878	0.516	0.566615	0.53	1	0.834754	0.348859	0.4893	0.209499	0.08	1	0.98	0.908	0.395554	1	0.546514	0.406382	0	0.843533	0.741664	0.376107	0.04	0.769953	0.51126	7.15e-07	0.428
Sample_103	0	0.615332	0.524906	0	0.970375	0.275	0.31556	0.370574	0.2623	0.615332	0.569427	0.569427	0	0.247487	0.52267	0.58	0	0.327936	0.28	0.370574	0.801622	0.250028	0.01275	0.208693	0.268	0.656069	0.28	0	1.88732e-06	0	0.2769	2e-06	0.1	0.31556	0.99	0.588	0.432476	0	1e-06	0.044053	0	0.688267	0.006931	0.138513	0.03	0	0.247487	0	0.226
Sample_104	0	0.011707	0.338702	0	0.0077508	0.075	0.014531	0	0.0931	0	0	0.050968	0	0.145668	0.210026	0.57	0	0.036252	0.42	0.068687	0.142822	0.166716	0.008104	0.0590998	0.158	0.25802	0.16	0	0.030602	0.54765	0.2151	0.000139	0.41	0	0.9	0.428	0	0	0.005344	0.057983	0	0.456067	0.220252	1.62994e-05	0.53	0.352468	0.145668	0	0
Sample_105	0.143973	0.359195	0.019041	0.405667	0.000215655	0.17	0.07977	0.618541	0.0898	0.359195	0.588411	0.588411	0	0.130042	0.203453	0.7	0	0.361785	0.42	0.618541	0.809254	0.166762	0.177061	0.109464	0.196	0.602045	0.21	0	0.0353563	0.539487	0.2504	0.405667	0.33	0	0.65	0.396	0.472416	0	0.065304	0.143973	0	0.616483	0.97023	0.0603657	0.68	0.852576	0.130042	0	0.16
[truncated: 11 more columns]

## Sheet: SC2_Taxonomy_UC vs nonIBD
	SC2_submission1	SC2_submission2	SC2_submission3	SC2_submission4	SC2_submission5	SC2_submission6	SC2_submission7	SC2_submission8	SC2_submission9	SC2_submission10	SC2_submission11	SC2_submission12	SC2_submission13	SC2_submission14	SC2_submission15	SC2_submission17	SC2_submission18	SC2_submission19	SC2_submission20	SC2_submission21	SC2_submission22	SC2_submission23	SC2_submission24	SC2_submission25	SC2_submission26	SC2_submission27	SC2_submission28	SC2_submission29	SC2_submission30	SC2_submission31	SC2_submission32	SC2_submission33	SC2_submission34	SC2_submission35	SC2_submission36	SC2_submission37	SC2_submission38	SC2_submission39	SC2_submission40	SC2_submission41	SC2_submission42	SC2_submission43	SC2_submission44	SC2_submission46	SC2_submission48	SC2_submission49	SC2_submission50	SC2_submission51	SC2_submission52
Sample_001	1	0.167874	0.261214	1	0.0269862	0.805	0.999776	1	0.0419	0.167874	1	0.999941	0	0.521446	0.134402	0.6	1	0.999588	0.96	1	0.440696	0.249363	0.688571	0.0235809	0.156	0.412359	0	0	0.000154692	0.534906	0.1529	0.998682	0.98	1	0.08	0.208	1	0	0.99999	0.999997	0	0.133355	0.41366	0.203254	0.95	0.317518	0.521446	0.426072	0.26
Sample_002	1	0.069945	0.001385	0	0	0.41	0.999993	1	0.3955	0	1	1	1	0.584702	0.704316	0.08	1	1	0.45	1	0.953788	0.253656	0.996741	0.447806	0.426	0.664957	0.83	1	0.999991	0.468574	0.4439	0.065842	0.52	1	0.82	0.692	1	1	0.999993	1	1	0.452373	0.692488	0.20327	0.4	0.304195	0.584702	0	0.49
Sample_003	0	0.063212	0.063802	0	0.000171744	0.95	0.02888	0	0.0033	0	0	0.060032	0	0.389031	0.126127	0.4	0.131524	0.041203	0.65	0.036607	0.216773	0.208842	0.218928	0.0729886	0.11	0.243972	0	1	0.00142278	0.163252	0.0762	0.014215	0.72	0	0.02	0.372	0	0	0.131524	0.045089	0.222222	0.445723	0.022179	0.203261	0.7	0.066177	0.389031	0.141077	0.104
Sample_004	0.694343	0.730188	0.192748	0.83215	0.344951	0.635	0.875469	0.638493	0.2276	0.730188	1	0.999918	1	0.573851	0.491668	0.43	0.775408	0.918826	0.59	0.638493	0.405424	0.270686	0.251475	0.718079	0.51	0.891929	0.21	1	0.169925	0.197061	0.4457	0.83215	0.52	0.875469	0.81	0.596	1	1	0.775408	0.694343	0.222222	0.279708	0.166318	0.20325	0.46	0.15619	0.573851	0.369474	0.499
Sample_005	0.793446	0.112228	0.01701	0	0	0.865	0.149194	1	0.0352	0.112228	0.667892	0.667892	0	0.242414	0.135197	0.66	0.275128	0.368771	0.88	0.996453	0.259083	0.373893	0.344393	0.0196137	0.114	0.444122	0.33	0	8.08939e-06	0.025617	0.0836	0.024404	0.93	0.149194	0.08	0.272	1	0	0.275128	0.793446	0.555556	0.24159	0.266996	0.203264	0.91	0.542602	0.242414	0.13991	0.154
Sample_006	0.253014	0.007948	0.001576	0	0.859625	0.825	0.018443	0.257241	0.0027	0	0.147741	0.147741	1	0.190005	0.11647	0.6	0	0.019961	0.93	0.257241	0.245442	0.198494	0.220624	0.0288831	0	0.149113	0.16	0	0.00367895	0.069619	0.0302	0.005899	0.93	0	0.02	0.436	0.240537	0	0.003341	0.253014	0	0.166177	0.110468	0.203266	0.92	0.019543	0.190005	0.500818	0.104
Sample_007	1	0.027524	0.064244	0	2.1e-08	0.795	0.157809	1	0.0533	0	1	0.999768	1	0.1964	0.148759	0.02	0.299087	0.989503	0.96	0.999993	0.469263	0.244819	0.394493	0.0207608	0.148	0.555683	0.29	0	0.00652556	0.163888	0.1589	0.006908	0.71	0.157809	0.2	0.288	1	0	0.299087	0.990944	0.333333	0.209181	0.411078	0.203297	0.93	0.262718	0.1964	0.00597298	0.156
Sample_008	0	0.020877	0.019321	0	0.0222639	0.95	0.015361	0.295906	0.0012	0	1	0.999187	0	0.139859	0.0429785	0.6	0	0.004729	0.99	0.295906	0.435792	0.252304	0.213997	0.00730539	0	0.283404	0	0	0.000184234	0.023104	0.0956	0.013044	0.99	0	0.02	0.176	0	0	0.005583	0.011191	0	0.00642157	0.149998	0.203288	0.98	0.321645	0.139859	0.12933	0
Sample_009	1	0.068188	0.143419	1	0	0.495	0.999993	1	0.3711	0	1	1	1	0.442933	0.485409	0.14	1	1	0.7	1	0.953104	0.199944	0.978578	0.274122	0.46	0.696322	0.81	1	3.1054e-08	0.05925	0.3809	0.997381	0.73	1	0.83	0.604	1	1	0.999993	1	0.777778	0.452373	0.008697	0.203267	0.59	0.00834	0.442933	7.5608e-05	0.494
Sample_010	0.683818	0.009054	0.000306	0	0	0.765	0.218366	1	0.0257	0	1	0.990937	1	0.171308	0.170533	0.06	0.339767	0.803704	0.82	0.986247	0.899029	0.221712	0.209885	0.0573501	0.118	0.288044	0	1	0.839359	0.045255	0.1084	0.023875	0.68	0.218366	0.14	0.4	1	1	0.339767	0.683818	0.222222	0.270009	0.039728	0.203259	0.69	0.0445	0.171308	0.00122815	0
Sample_011	0	0.008109	0.091591	0	0.00981098	0.745	0.044333	0	0.008	0	0	0.000447	0	0.279992	0.151732	0.21	0	0.094299	0.93	0.012886	0.190789	0.274004	0.128291	0.0146108	0	0.317354	0.01	1	0.000300254	0.11083	0.0903	0.002161	0.96	0	0.04	0.22	0	0	0.030239	8e-05	0	0.106645	0.118924	0.20326	0.91	0.051935	0.279992	2.98e-07	0
Sample_012	0.294212	0.073492	0.063802	0	6.0373e-05	0.73	0.09116	0.86574	0.0023	0	0	0.070629	0	0.245001	0.104296	0.11	0.575927	0.964832	0.94	0.86574	0.209918	0.23853	0.282754	0.0245679	0	0.120646	0	0	0.00263172	0.317104	0.1328	0.012667	0.97	0	0.12	0.324	0	0	0.575927	0.294212	0	0.319841	0.374961	0.20326	0.94	0.656321	0.245001	0.126885	0.114
Sample_013	1	0.082718	0.056461	0	0.170476	0.875	0.926287	1	0.0007	0	1	1	0	0.258529	0.15219	0.74	1	0.999931	0.93	1	0.639529	0.244138	0.615279	0.0235809	0.124	0.358044	0.01	1	2.4431e-05	0.022654	0.1354	0.014268	0.69	1	0.03	0.232	1	0	0.992713	0.999998	0	0.159875	0.019037	0.20326	0.95	0.011411	0.258529	0.435839	0
Sample_014	1	0.289239	0.114124	1	1e-09	0.445	0.999916	1	0.5259	0.289239	1	0.998668	1	0.544156	0.710787	0.73	1	0.999996	0.57	0.999998	0.344496	0.245602	0.31668	0.409855	0.408	0.685971	0.79	1	0	0.226787	0.4146	0.973314	0.48	1	0.78	0.7	1	1	0.999963	0.989882	1	0.452373	0.135951	0.203254	0.51	0.123961	0.544156	0.741166	0.422
Sample_015	0	0.000355	0.027379	0	0.999274	0.93	0.000145	1	0.0002	0	0.383814	0.383814	0	0.182821	0.196282	0.73	0	0.001176	0.65	0.997526	0.28168	0.166989	0.233716	0.0621806	0	0.341052	0	0	0.00467578	0.033181	0.0673	0.000119	0.51	0	0.05	0.376	0.747662	0	0.000531	0.048474	0.222222	0.168946	0.01416	0.203258	0.75	0.005165	0.182821	0.152886	0
Sample_016	1	0.131845	0.100941	0.180988	0.622227	0.62	0.84546	1	0.0206	0.131845	1	0.9973	1	0.508779	0.238466	0.25	0.837311	0.999995	0.78	0.999881	0.325915	0.212009	0.431543	0.479604	0.482	0.596578	0.12	1	0.165474	0.427122	0.34	0.180988	0.81	0.84546	0.91	0.596	1	1	0.837311	0.999204	0	0.251041	0.371098	0.203251	0.63	0.469354	0.508779	0.742217	0.528
Sample_017	0	0.01294	0.126817	0	0.00800537	0.865	0.006125	0.111464	0	0	0	0.031598	0	0.226969	0.0360333	0.73	0	0.845349	0.87	0.111464	0.306779	0.170169	0.200405	0.00504132	0.102	0.0863122	0.02	1	0.00305481	0.072336	0.1073	0.003407	0.88	0	0.04	0.212	0	0	0.012405	0.014471	0	0.00166667	0.024832	0.203274	0.92	0.191913	0.226969	0.36327	0
Sample_018	0	0.051426	0.014861	0	0.0356316	0.875	0.033802	0	0	0	0	0.073678	0	0.269776	0.0403817	0.61	0	0.014066	0.86	0.081156	0.277777	0.239238	0.232514	0.025211	0	0.384348	0.05	0	0.0304261	0.072545	0.0548	0.04092	0.94	0	0.02	0.248	0	0	0.013988	0.040008	0.222222	0.0514857	0.114049	0.203259	0.91	0.168324	0.269776	0.609146	0
Sample_019	1	0.005113	0.005459	0	0.165118	0.89	0.999995	1	0.0016	0	1	1	1	0.248709	0.0669761	0.73	1	1	0.59	1	0.978528	0.228044	0.979368	0.258591	0.188	0.282035	0	0	0.999732	0.09312	0.2124	0.006492	0.62	1	0.35	0.564	1	1	0.999998	1	0.222222	0.155749	0.122177	0.203277	0.62	0.113481	0.248709	0.000669837	0.144
Sample_020	0.415615	0.027268	0.064244	0	0.738299	0.835	0.006781	0.822085	0	0	0.346167	0.346167	0	0	0.0478304	0.59	0	0.367876	0.93	0.822085	0.26767	0.251736	0.26055	0.0194397	0	0.31984	0.03	0	0.0198359	0.287706	0.0629	0.014327	0.95	0	0.14	0.208	0.573058	0	0.001978	0.415615	0	0	0.317763	0.203259	0.91	0.300836	0.079951	0.666917	0
Sample_021	0.129497	0.114001	0.113871	0.114621	9.6e-08	0.805	0.174713	0	0.0014	0.114001	0	0.085865	1	0.243475	0.164708	0.65	0.142566	0.301225	0.48	0.075991	0.220496	0.215738	0.221586	0.22249	0.228	0.511235	0.19	1	0.00901664	0.062425	0.1532	0.114621	0.56	0.174713	0.2	0.584	0	1	0.142566	0.129497	0.222222	0.255658	0.030496	0.203256	0.55	0.027159	0.243475	0.700935	0.248
Sample_022	0.682938	0.258578	0.213405	1	7e-09	0.875	0.999995	1	0	0.258578	0.702171	0.702171	0	0.305934	0.0478304	0.6	1	0.999998	0.77	0.999986	0.323675	0.170479	0.457167	0.0441017	0.118	0.554529	0	0	0.00606756	0.029119	0.1196	0.999326	0.61	1	0.06	0.26	1	0	0.999999	0.682938	0.222222	0.0860315	0.022261	0.203309	0.88	0.032943	0.305934	0.0203675	0.21
Sample_023	1	0.078528	0.039911	1	0.168858	0.89	0.999787	1	0.0011	0	1	1	0	0.169971	0.0683973	0.62	1	1	0.89	1	0.925494	0.256725	0.874885	0.0350369	0.218	0.484671	0	0	0.75251	0.087592	0.2609	0.974097	0.65	1	0.02	0.184	1	0	0.999972	1	0	0	0.012335	0.20326	0.96	0.012051	0.169971	0.380584	0.176
Sample_024	0.113024	0.290018	0.101168	0.547624	0.000133504	0.485	0.756291	0.354755	0.0989	0.290018	0.53972	0.53972	1	0.454746	0.242647	0.13	0.815425	0.862327	0.4	0.354755	0.246075	0.23198	0.258172	0.731133	0.506	1	0.2	0	0.967933	0.043486	0.4344	0.547624	0.36	0.756291	0.81	0.584	0.526466	1	0.815425	0.113024	0.222222	0.279708	0.080996	0.20325	0.37	0.081341	0.454746	0	0.472
Sample_025	0.296906	0.423745	0.235157	0.523474	0.999741	0.955	0.648288	0.175442	0.0171	0.423745	0.341712	0.341712	0	0.524948	0.252648	0.64	0.418903	0.133164	0.82	0.175442	0.236647	0.233714	0.255234	0.104917	0.112	0.366038	0.01	0	0.0353924	0.044642	0.184	0.523474	0.61	0.648288	0.1	0.34	0	0	0.418903	0.296906	0	0.131768	0.150542	0.20326	0.86	0.079998	0.524948	0.657266	0.194
Sample_026	0	0.01349	0.003332	1	0.0057169	0.805	0.999963	1	0.0015	0	0.150066	0.150066	0	0.240177	0.0511573	0.6	1	0.999998	0.87	0.999933	0.240961	0.261399	0.201579	0.0403502	0.126	0.412327	0.09	1	8.534e-09	0.078109	0.0724	0.991726	0.69	1	0.23	0.336	0.485289	0	0.999972	0.028023	0	0.110727	0.033449	0.203259	0.9	0.011162	0.240177	0.0262842	0.114
Sample_027	0.128277	0.039898	0.003793	0	2.23e-06	0.93	0.667363	0.423612	0.0013	0	0.132322	0.132322	0	0.266941	0.0458049	0.15	1	0.594108	0.8	0.423612	0.247808	0.23445	0.226089	0.0390534	0	0.294155	0	0	0.0740493	0.130725	0.1091	0.031488	0.66	0.667363	0.18	0.248	0	0	0.931699	0.128277	0.222222	0.000588235	0.266154	0.20326	0.8	0.374236	0.266941	0.0411172	0.13
Sample_028	0.271473	0.079695	0.056724	0	0.890912	0.84	0.138086	0	0.0001	0	0.329163	0.329163	0	0.352803	0.0744143	0.6	0	0.153177	0.71	0.084205	0.224502	0.257715	0.258067	0.107286	0.11	0.16274	0.1	1	0.524321	0.235772	0.0855	0.03809	0.68	0.138086	0.12	0.404	0	0	0.069461	0.271473	0	0.0369755	0.480118	0.203259	0.79	0.481801	0.352803	0.695968	0.174
Sample_029	0.841748	0.042792	0.064096	0	0.507118	0.965	0.070525	1	0.0169	0	1	0.951508	0	0.205147	0.113896	0.69	0	0.298184	0.91	0.919772	0.331731	0.243654	0.303583	0	0	0.142411	0.33	0	0.0252071	0.010488	0.0678	0.028958	0.94	0	0.11	0.372	0.709827	0	0.049957	0.841748	0.333333	0.216211	0.071023	0.203276	0.85	0.033264	0.205147	0.525901	0
Sample_030	0	0.105695	0.064096	1	0.178763	0.875	0.673081	1	0.0021	0.105695	0	0.084294	0	0.174292	0.0478304	0.56	1	0.711598	0.84	0.923656	0.236139	0.255834	0.292184	0.00619289	0	0.382146	0.02	0	0.0131139	0.191485	0.0902	0.98898	0.63	0.673081	0.03	0.296	0.274258	0	0.922101	0.026351	0	0.181636	0.173901	0.203265	0.91	0.091282	0.174292	0.277985	0.1
Sample_031	1	0.105698	0.003341	0	3.9e-08	0.665	0.022154	1	0.0399	0.105698	1	0.934257	0	0.394191	0.218428	0.9	0	0.049537	0.95	0.999999	0.329847	0.242458	0.306105	0.0341374	0.134	0.633489	0.01	1	1.27722e-05	0.117485	0.1078	0.029335	0.72	0	0.66	0.4	1	0	0.009877	0.995612	0	0.34704	0.23062	0.203267	0.86	0.057616	0.394191	0.130249	0.172
Sample_032	1	0.018915	0.101395	0	0.0894342	0.615	0.600602	0.565744	0.078	0	0.688095	0.688095	1	0.285799	0.133137	0.63	0	0.389377	0.44	0.565744	0.249802	0.854175	0.282076	0.555705	0.21	0.851728	0	0	0.0636357	0.248182	0.3021	0.042216	0.37	0.600602	0.72	0.64	0.760734	1	0.097627	0.924793	0.222222	0.163303	0.105497	0.203249	0.42	0.069661	0.285799	0.496406	0.178
Sample_033	1	0.025669	0.027513	1	0	0.75	0.999193	1	0.0014	0	1	0.999893	0	0.25003	0.146504	0.18	1	0.999999	0.73	1	0.488064	0.200396	0.360319	0.208026	0.194	0.461372	0.02	1	0.00251287	0.035293	0.1425	0.906469	0.59	1	0.02	0.4	1	1	0.999594	0.990181	0.222222	0.270493	0.031948	0.203255	0.75	0.004748	0.25003	0.285775	0.132
Sample_034	0.322721	0.155893	0.064096	0.102475	0.347032	0.86	0.316192	0.171747	0	0.155893	0.223392	0.223392	0	0.344815	0.0978699	0.71	0	0.262683	0.63	0.171747	0.243812	0.256948	0.268623	0.0668006	0.144	0.242063	0.02	0	0.000373495	0.262518	0.0889	0.102475	0.67	0.316192	0.06	0.384	0.202987	0	0.071705	0.322721	0.222222	0.00230769	0.154411	0.203256	0.78	0.198549	0.344815	0.630349	0.16
Sample_035	0.278354	0.05093	0.032884	0	0.00432099	0.805	0.047042	0	0	0	0.135499	0.135499	1	0.198135	0.065908	0.67	0	0.209807	0.68	0.080875	0.226701	0.236472	0.26182	0.0722709	0.106	0.210063	0.03	0	0.068934	0.464944	0.0986	0.010212	0.77	0	0.03	0.408	0	0	0.004625	0.278354	0.222222	0.286825	0.639982	0.203285	0.73	0.937197	0.198135	0.2177	0.128
Sample_036	1	0.274387	0.113619	0.326663	0.549889	0.425	0.999262	1	0.3895	0.274387	1	0.996917	1	0.617746	0.55142	0.6	1	0.999066	0.44	0.995779	0.343955	0.243762	0.367173	0.595277	0.37	0.279024	0.74	1	0.863026	0.466598	0.3918	0.326663	0.51	1	0.61	0.68	1	1	0.99996	0.994324	1	0.469741	0.392619	0.203254	0.4	0.233017	0.617746	0.313127	0.518
Sample_037	0	0.000156	0.007529	0	0.00318628	0.82	0.002528	0.201215	0	0	0	0.024405	1	0.140508	0.0581197	0.03	0	0.013884	0.89	0.201215	0.225061	0.246943	0.175513	0.0543742	0	0.678242	0	0	1.10189e-05	0.006163	0.0697	7.7e-05	0.88	0	0.06	0.372	0	1	7.2e-05	0.004669	0	0.138425	0.007671	0.20326	0.88	3e-06	0.140508	0.000225693	0
Sample_038	0.682057	0.196026	0.056988	0.192044	0.426887	0.83	0.423924	0.254819	0.2904	0.196026	0.472998	0.472998	1	0.329064	0.381492	0.32	0.138557	0.574684	0.67	0.254819	0.243373	0.241764	0.278729	0.0635125	0.112	0.331155	0.33	0	0.0100842	0.436878	0.0721	0.192044	0.68	0.423924	0.28	0.4	0.34887	1	0.138557	0.682057	0.333333	0.511491	0.536195	0.203272	0.64	0.451453	0.329064	0.331432	0.146
Sample_039	1	0.220746	0.056592	0	0	0.915	0.999993	1	0.0033	0.220746	1	0.999961	1	0.254053	0.127938	0.2	1	1	0.69	1	0.416424	0.245967	0.600638	0.0857829	0.136	0.332581	0.02	1	0.00253508	0.027826	0.1364	0.060517	0.7	1	0.05	0.404	1	0	0.999995	0.999997	0	0.262159	0.241229	0.203264	0.77	0.17804	0.254053	0.118156	0.162
Sample_040	0	0.033247	0.063949	0	0.496778	0.805	0.131352	0	0.0026	0	0	0.050799	0	0.233974	0.233135	0.25	0	0.326356	0.93	0.060547	0.223913	0.262221	0.182309	0.0611515	0	0.0974462	0	0	0.00421401	0.306615	0.0821	0.044406	0.96	0.131352	0.14	0.304	0	0	0.015905	0.015806	0	0.140473	0.418505	0.203253	0.92	0.811731	0.233974	2.027e-06	0
Sample_041	1	0.116384	0.114124	0.171244	0	0.47	0.999993	1	0.597	0.116384	1	1	1	0.4569	0.673527	0.88	1	1	0.44	1	0.974067	0.212129	0.993043	0.502907	0.422	0.949998	0.45	1	0.999999	0.271742	0.4491	0.171244	0.38	1	0.79	0.696	1	1	0.999993	1	1	0.452373	0.127038	0.203252	0.43	0.127589	0.4569	0.0602396	0.368
Sample_042	1	0.079199	0.141928	1	0.000964267	0.81	0.999515	1	0.0015	0	1	1	0	0.260182	0.0511573	0.75	1	0.999977	0.96	0.999967	0.732214	0.80654	0.452143	0.0218733	0.148	0.387115	0	1	0.000662264	0.522577	0.1518	0.967689	0.73	1	0.07	0.264	1	0	0.999956	1	0	0.0022549	0.617891	0.203264	0.96	0.813003	0.260182	0.237193	0.198
Sample_043	1	0.53053	0.021883	0	0.025304	0.895	0.999868	1	0.0084	0.53053	1	1	0	0.172063	0.0919571	0.16	1	1	0.99	1	0.968518	0.251976	0.816098	0.0269575	0.146	0.293195	0	1	0.988186	0.257952	0.2845	0.01236	0.99	1	0.02	0.252	1	0	0.999886	1	0	0.0132363	0.209327	0.203267	0.95	0.100881	0.172063	0.321377	0
Sample_044	0	0.241901	0.235601	0.261847	0.458984	0.895	0.02564	0	0.002	0.241901	0	0.001193	0	0.250029	0.0695488	0.55	0	0.049651	0.8	0.014307	0.198343	0.259515	0.170482	0.0169889	0	0.170505	0.03	0	0.000451433	0.023736	0.0664	0.261847	0.84	0	0.02	0.224	0	0	0.033815	0.000738	0	0.023141	0.022605	0.203261	0.89	0.022078	0.250029	0.158241	0
Sample_045	0	0.038781	0.234715	0	1.2204e-05	0.925	0.05237	0.198158	0.0001	0	0	0.01761	0	0.187601	0.0413826	0.22	0.3065	0.252944	0.93	0.198158	0.229657	0.209472	0.229182	0.0162755	0	0.314669	0.01	0	0.0342326	0.348841	0.1329	0.010137	0.97	0	0.05	0.268	0	0	0.3065	0.022237	0	0.178603	0.277797	0.203258	0.94	0.078724	0.187601	0.239267	0.106
Sample_046	1	0.202976	0.027647	0	3.8747e-05	0.39	0.999993	1	0.4159	0.202976	1	1	1	0.536249	0.807962	0.2	1	1	0.48	1	0.944088	0.278351	0.997002	0.675752	0.496	0.657721	0.72	1	0	0.473954	0.5472	0.096255	0.4	1	0.91	0.668	1	1	0.999993	1	1	0.452373	0.689091	0.203252	0.41	0.5988	0.536249	0.336166	0.46
Sample_047	1	0.040974	0.01788	0	0.00491357	0.91	0.103591	1	0	0	1	0.999909	0	0.197472	0.0478304	0.6	0	0.999999	0.93	1	0.443789	0.214858	0.608215	0.016832	0.138	0.20592	0.06	1	0.044253	0.351803	0.1253	0.004781	0.94	0.103591	0.15	0.316	1	0	0.059	0.99997	0	0.00818347	0.473261	0.203276	0.92	0.6646	0.197472	0.0594265	0.128
Sample_048	0	0.185776	0.076697	0	0.000189255	0.89	0.007714	0	0	0.185776	0	0.02308	0	0.191652	0.0427083	0.24	0	0.010713	0.97	0.030753	0.206275	0.274934	0.218009	0.00619289	0	0.279606	0	0	0.040285	0.03117	0.0646	0.027598	0.96	0	0.02	0.244	0	0	0.003001	0.014004	0	0.0193273	0.049353	0.203261	0.96	0.030716	0.191652	0.0779494	0
Sample_049	0.688452	0.08021	0.027579	0.897213	0	0.53	0.9992	1	0.3819	0	1	1	1	0.477301	0.454031	0.02	1	0.999957	0.45	0.999534	0.897909	0.213915	0.195445	0.321761	0.336	0.47931	0.55	1	0	0.252936	0.2728	0.897213	0.37	1	0.43	0.708	1	1	0.999725	0.688452	1	0.452373	0.114649	0.203252	0.42	0.06664	0.477301	0.384109	0.354
Sample_050	0	0.141762	0.101168	0	0.000842686	0.74	0.031514	0	0.014	0.141762	0.137732	0.137732	1	0.145644	0.132016	0.33	0.122046	0.032963	0.52	0.05766	0.223558	0.215007	0.20674	0.547459	0.244	0.523117	0.01	1	0.0623878	0.079273	0.3156	0.083628	0.56	0	0.88	0.652	0	1	0.122046	0.057413	0.222222	0.152875	0.02531	0.20325	0.61	0.026423	0.145644	0.676025	0.122
Sample_051	0	0.021494	0.035636	0	0.000393754	0.915	0.005163	0	0.0455	0	0	0.002709	1	0.260177	0.200074	0.35	0	0.018846	0.86	0.016067	0.221514	0.224762	0.143932	0.247906	0	0.375732	0.03	0	0.00105287	0.049335	0.1147	0.00596	0.85	0	0.05	0.448	0	1	0.005996	0.001067	0	0.34704	0.085992	0.203255	0.78	0.028001	0.260177	0.0181362	0
Sample_052	0.22036	0.012506	0.027513	0	0.0220094	0.86	0.013786	0	0.0002	0	0	0.042596	1	0.124131	0.107938	0.8	0	0.131502	0.72	0.045064	0.193935	0.222917	0.247717	0.203451	0.134	0.374558	0.09	0	0.00727296	0.033421	0.095	0.016939	0.69	0	0.39	0.552	0	1	0.000355	0.22036	0	0.171425	0.273879	0.203263	0.58	0.874578	0.124131	0.274499	0.116
Sample_053	0.879799	0.027706	0.064096	0	0.891346	0.905	0.013407	1	0.0078	0	0.677193	0.677193	1	0.299621	0.177268	0.34	0.101584	0.054006	0.75	0.991729	0.297562	0.214348	0.328817	0.0634714	0.116	0.4539	0.06	1	0.0172421	0.049849	0.0755	0.005022	0.55	0	0.08	0.336	1	0	0.101584	0.879799	0.555556	0.276842	0.02208	0.203255	0.85	0.005528	0.299621	0.697336	0
Sample_054	0.345787	0.122226	0.035386	1	0.00107337	0.935	0.826664	1	0.0018	0.122226	0.302594	0.302594	0	0.257878	0.0511573	0.42	0.8862	0.887506	0.96	0.997897	0.275505	0.671197	0.32638	0.016832	0.136	0.343918	0.08	1	0.0117022	0.329969	0.144	0.985548	0.91	0.826664	0.18	0.152	0.768994	0	0.8862	0.345787	0	0.0022549	0.546333	0.203267	0.94	0.597957	0.257878	0.123909	0.164
Sample_055	1	0.109766	0.013104	0	0.00556282	0.72	0.986102	1	0.0307	0.109766	1	1	0	0.279592	0.148759	0.34	1	0.999996	0.79	1	0.831758	0.244675	0.689197	0.072053	0.2	0.251894	0.55	0	0.564385	0.110631	0.1873	0.03394	0.88	1	0.05	0.42	1	0	0.990751	1	0.555556	0.317949	0.050808	0.20327	0.84	0.025312	0.279592	0.00142673	0.15
Sample_056	0.587565	0.076529	0.198134	1	0.00585041	0.9	0.864412	1	0.0111	0	0	0.011303	0	0.336693	0.0919571	0.6	1	0.997	0.97	0.998669	0.276743	0.187298	0.345974	0.0182855	0.152	0.465214	0.02	1	1.16463e-05	0.252879	0.1646	0.996066	0.98	0.864412	0.22	0.208	0.410991	0	0.94375	0.587565	0	0.00166667	0.231239	0.20327	0.95	0.038681	0.336693	0.526074	0.158
Sample_057	0.86393	0.080535	0.033281	0	0.998944	0.69	0.024355	1	0.3455	0	0.576918	0.576918	1	0.144312	0.348149	0.75	0	0.037329	0.71	0.97646	0.263697	0.233892	0.315276	0.0924657	0.156	0.323146	0.63	0	0.00971407	0.278457	0.1181	0.020082	0.71	0	0.6	0.4	1	1	0.003303	0.86393	0.777778	0.205343	0.058977	0.203259	0.73	0.137043	0.144312	0.704708	0.114
Sample_058	0	0.007637	0.063949	0	0.21665	0.92	0.346878	0.33243	0	0	0	0.028757	0	0.19661	0.0511573	0.41	0.142726	0.846323	0.92	0.33243	0.225278	0.249198	0.183345	0.021094	0	0.488426	0.07	0	0.00687802	0.014218	0.0812	0.019067	0.69	0.346878	0.02	0.268	0	0	0.142726	0.002857	0	0.0344755	0.011466	0.203261	0.94	0.006672	0.19661	0.606046	0
Sample_059	0	0.107882	0.142804	0	0.355493	0.74	0.269295	0	0.3988	0.107882	0	0.044384	0	0.387136	0.334271	0.09	0	0.314556	0.88	0.018122	0.213369	0.342993	0.230967	0.048024	0.156	0.159651	0.55	0	0	0.060209	0.1068	0.036169	0.9	0.269295	0.14	0.376	0	0	0.05617	0.019505	0.333333	0.494123	0.047387	0.20326	0.82	0.051588	0.387136	0.355213	0.338
Sample_060	0	0.101829	0.072344	0.109787	8.1878e-05	0.945	0.096388	0.575578	0.0009	0.101829	0	0.016483	0	0.196458	0.0912796	0.27	0.158303	0.04694	0.96	0.575578	0.222711	0.266173	0.224904	0.0238064	0	0.304612	0.01	1	0.00346906	0.076734	0.0685	0.109787	0.98	0	0.01	0.124	0	0	0.158303	0.035667	0	0.145463	0.033566	0.203258	0.95	0.00832	0.196458	0.0158716	0
Sample_061	1	0.00301	0.045399	0.754206	0.0032732	0.885	0.887863	1	0.0121	0	0.805341	0.805341	0	0.289715	0.104707	0.39	1	0.960983	0.92	1	0.359178	0.166667	0.445411	0.0443071	0.114	0.250348	0	1	0.000674432	0.298549	0.1928	0.754206	0.72	0.887863	0.03	0.2	1	0	0.950503	0.988236	0.222222	0.000588235	0.300032	0.203264	0.94	0.307527	0.289715	0.0902941	0.188
Sample_062	0	0.122879	0.13439	0	0.999232	0.895	0.038104	0	0.0002	0.122879	0	0.060194	1	0	0.108228	0.63	0	0.016672	0.65	0.016418	0.22564	0.245366	0.208512	0.191656	0.136	0.195784	0.11	0	0.0395491	0.061789	0.1005	0.065904	0.77	0	0.03	0.4	0	1	0.006777	0.07521	0.222222	0.228755	0.250119	0.20326	0.75	0.500001	0.091225	0.70066	0
Sample_063	0	0.016096	0.008523	0	0.738716	0.88	0.012614	0	0.0223	0	0	0.012548	0	0.130334	0.043214	0.74	0	0.007416	0.93	0.00677	0.215761	0.248018	0.20537	0.0377743	0	0.228731	0.34	0	0.0086612	0.064359	0.0523	0.008049	0.96	0	0.01	0.232	0	0	0.000621	0.006301	0.555556	0.15354	0.012502	0.20326	0.94	0.015289	0.130334	0.68976	0
Sample_064	0.767133	0.046312	0.000175	0	0.20891	0.82	0.081128	0.151853	0.209	0	0.533991	0.533991	1	0.31366	0.218783	0.68	0	0.104392	0.88	0.151853	0.262871	0.2701	0.193358	0.100523	0.118	0	0.51	1	0.00224166	0.42498	0.1088	0.024511	0.87	0	0.27	0.4	0.578788	1	0.028298	0.767133	0.777778	0.160582	0.550303	0.203273	0.76	0.943756	0.31366	0.572441	0.21
Sample_065	0	0.052281	0.063949	0	0.11256	0.985	0.002146	0.115888	0	0	0.100628	0.100628	0	0.194143	0.0586153	0.72	0	0.010417	0.98	0.115888	0.250473	0.261582	0.220313	0.0100826	0	0.264491	0.1	0	0.000587316	0.006011	0.0688	0.01385	0.98	0	0.04	0.16	0	0	0.001624	0.009926	0	0.0670031	0.040874	0.203286	0.98	0.138325	0.194143	0.406319	0
Sample_066	1	0.037746	0.064096	0	0.201548	0.945	0.999994	1	0.0124	0	1	1	0	0.237486	0.176797	0.74	1	1	0.98	1	0.972918	0.202879	0.975428	0	0.12	0.25755	0.04	0	0.848522	0.025495	0.1497	0.006504	0.99	1	0.02	0.232	1	0	0.999996	1	0	0.277493	0.076668	0.203262	0.98	0.05512	0.237486	0.585402	0
Sample_067	1	0.1666	0.027513	0.262386	0.550214	0.615	0.999962	1	0.4482	0.1666	1	0.945669	1	0.499051	0.505327	0.61	1	0.999962	0.47	0.999424	0.290706	0.2332	0.358339	0.286287	0.304	0.0101577	0.82	1	0.512396	0.388237	0.2414	0.262386	0.52	1	0.27	0.624	1	1	0.999998	0.970151	1	0.469741	0.142237	0.203255	0.45	0.167991	0.499051	0.710617	0.434
Sample_068	1	0.020729	0.033201	0	0.99966	0.92	0.056772	1	0.0012	0	0.781899	0.781899	1	0.202783	0.174547	0.59	0	0.109494	0.82	0.994604	0.267273	0.238331	0.291536	0.0963489	0	0.0860886	0	1	0	0.096402	0.0786	0.016162	0.66	0	0.4	0.568	1	1	0.015395	0.943863	0	0.168946	0.21786	0.203263	0.82	0.069062	0.202783	0.00872892	0
Sample_069	1	0.170843	0.064244	0	0	0.85	0.036602	1	0.0001	0.170843	1	1	0	0.164247	0.0548314	0.21	0.130542	1	0.89	1	0.6258	0.260016	0.867909	0	0	0.3639	0	1	0.406078	0.078907	0.0709	0.065526	0.93	0	0.01	0.316	1	0	0.130542	1	0	0.0452326	0.272955	0.203265	0.9	0.240868	0.164247	0.00476846	0
Sample_070	1	0.002386	0.042731	0	0.895842	0.81	0.322266	1	0.0021	0	1	1	0	0	0.0481231	0.45	0.635803	0.998238	0.8	1	0.638936	0.220212	0.550734	0.0134983	0.124	0.386158	0	0	0.26361	0.007054	0.1546	0.000427	0.82	0.322266	0.05	0.232	1	0	0.635803	0.999999	0	0.0228791	9e-06	0.203261	0.85	9e-06	0.098142	0.00838289	0
Sample_071	0	0.029059	0.526639	1	0.558828	0.925	0.999192	1	0.0142	0	0	0.048554	0	0.37546	0.0700774	0.33	1	0.999973	0.95	0.999994	0.297766	0.167636	0.324094	0.0334094	0.148	0.355113	0.01	0	0.000232836	0.025763	0.2059	0.999143	0.98	1	0.32	0.172	0.281466	0	0.999839	0.013628	0	0	0.023174	0.203272	0.93	0.14308	0.37546	0.440945	0.19
Sample_072	1	0.051836	0.008079	0	0.00011675	0.67	0.999998	1	0.5942	0	1	0.999645	1	0.454497	0.521843	0.83	1	0.999999	0.78	0.999998	0.315117	0.86055	0.576973	0.166192	0.294	0.369328	0.69	1	0.00661643	0.777065	0.1417	0.012553	0.74	1	0.8	0.584	1	1	0.999995	0.999982	0.777778	0.324258	0.746844	0.203256	0.65	0.513589	0.454497	0.729412	0.434
Sample_073	0	0.219861	0.056724	0.200245	0.918428	0.985	0.055254	0	0.0013	0.219861	0	0.025722	0	0.14227	0.102665	0.64	0	0.066599	0.83	0.019679	0.209304	0.253017	0.214158	0.0188224	0	0.195577	0.09	0	0.00798751	0.058193	0.0191	0.200245	0.85	0	0.01	0.392	0	0	0.083004	0.019701	0	0.150375	0.170361	0.203256	0.89	0.263393	0.14227	0.688065	0
Sample_074	0.249197	0.150177	0.007051	0	0.995913	0.87	0.02103	1	0.1733	0.150177	0.382927	0.382927	0	0.224983	0.134133	0.73	0	0.025571	0.97	0.99566	0.245505	0.323944	0.295294	0.0100826	0	0.0309647	0.28	0	0.00649724	0.187385	0.0588	0.032912	0.97	0	0.11	0.284	0.858493	0	0.007819	0.249197	0.333333	0.619779	0.221275	0.203295	0.96	0.357759	0.224983	0.308713	0.11
Sample_075	1	0.059254	0.343345	0	0.995064	0.855	0.3965	1	0.0109	0	1	1	0	0.360038	0.104707	0.6	1	0.999999	0.87	1	0.583143	0.247832	0.80191	0.025845	0.198	0.446533	0.02	0	0.0916301	0.089264	0.201	0.03637	0.64	0.3965	0.08	0.188	1	0	0.917102	1	0	0	0.170144	0.203261	0.92	0.069839	0.360038	0.630949	0.114
Sample_076	0.616442	0.040467	0.006212	0	0	0.535	0.240575	1	0.4405	0	0.732836	0.732836	1	0.326785	0.694134	0.18	0.204411	0.9999	0.85	0.994742	0.389395	0.216993	0.276563	0.180226	0.21	0.290187	0.84	0	0.0539201	0.126455	0.1739	0.03456	0.83	0.240575	0.57	0.612	0.891247	1	0.204411	0.616442	0.777778	0.469741	0.166271	0.203285	0.69	0.062679	0.326785	0.000652701	0.204
Sample_077	0.755691	0.746358	0.11605	1	0.0179041	0.945	0.987293	1	0.1015	0.746358	0.630792	0.630792	0	0.295676	0.339473	0.6	1	0.935636	0.97	0.999998	0.307425	0.25	0.461128	0.0317864	0.138	0.290398	0.03	1	0.00485456	0.025776	0.2084	0.999732	0.98	1	0.38	0.144	1	0	0.956312	0.755691	0	0.176462	0.230235	0.203269	0.93	0.270984	0.295676	0.493827	0.254
Sample_078	0	0.138953	0.035386	0	0.0637877	0.9	0.022608	0.280588	0.001	0.138953	0	0.006506	0	0.150511	0.0814958	0.74	0	0.608522	0.99	0.280588	0.257026	0.182708	0.20234	0.0123467	0	0.124306	0.02	1	0.000865706	0.006595	0.0926	0.090992	0.99	0	0.01	0.136	0	0	0.004186	0.007044	0	0.00166667	0.013683	0.203265	0.99	0.009658	0.150511	0.528843	0
Sample_079	0.104754	0.113052	0.26169	0	0.000567928	0.92	0.050433	0.742847	0.0324	0.113052	0	0.014714	0	0.406951	0.119105	0.61	0	0.013725	0.93	0.742847	0.251119	0.201073	0.22342	0.0241374	0	0.249688	0	1	0.00182813	0.020695	0.0925	0.036451	0.96	0	0.02	0.208	0	0	0.07322	0.104754	0	0.120816	0.054432	0.203267	0.95	0.054496	0.406951	0.10867	0.166
Sample_080	0.106357	0.02574	0.063802	0	0.9979	0.805	0.022433	0.536979	0.0021	0	0.127853	0.127853	0	0.273	0.118533	0.42	0	0.019192	0.94	0.536979	0.256822	0.25285	0.249022	0.0200826	0	0.46856	0	0	0.0251603	0.107404	0.1054	0.022028	0.69	0	0.21	0.312	0.195363	0	0.022236	0.106357	0	0.0340332	0.452067	0.203257	0.92	0.569172	0.273	0.360775	0
Sample_081	1	0.962909	0.483495	0.679825	0.999435	0.865	0.495318	1	0	1	1	0.943183	0	0.162063	0.0548314	0.85	0	0.758229	0.97	0.999938	0.388145	0.86497	0.361732	0.017388	0.108	0.446981	0.03	0	0.00445359	0.083166	0.1318	0.679825	0.72	0.495318	0.15	0.216	1	0	0.096519	0.970351	0	0.0283333	0.188083	0.203264	0.94	0.923432	0.162063	0.47649	0
Sample_082	1	0.033306	0.027513	0	2.7e-08	0.93	0.022712	1	0.0116	0	1	0.935896	0	0.42117	0.247245	0.61	0	0.012579	0.82	1	0.315598	0.225759	0.386118	0.0435691	0.136	0.283676	0.02	0	0.00430833	0.110149	0.0952	0.009187	0.84	0	0.01	0.34	1	0	0.036987	0.997488	0	0.279708	0.038235	0.203255	0.84	0.039446	0.42117	0.338873	0.212
Sample_083	0	0.111724	0.108987	0	0.999845	0.775	0.235355	0.427192	0.0561	0.111724	0	0.012031	0	0.28188	0.161063	0.28	0.638269	0.509171	0.9	0.427192	0.203371	0.253235	0.249132	0.0123467	0	0.118061	0	1	1.19695e-05	0.040331	0.0907	0.009246	0.92	0.235355	0.03	0.152	0	0	0.638269	0.062765	0	0.0530746	0.135784	0.20326	0.96	0.324949	0.28188	0.542954	0.118
Sample_084	0	0.018053	0.23738	0	0.0168626	0.8	0.010706	0	0.1032	0	0	0.011772	0	0.246873	0.148759	0.28	0	0.069532	0.84	0.016144	0.215859	0.250619	0.175149	0.0144853	0	0.300106	0.19	1	0.0158423	0.025868	0.0639	0.011096	0.87	0	0.02	0.304	0	0	0.002512	0.015579	0.333333	0.233989	0.061148	0.203266	0.91	0.062079	0.246873	3.546e-06	0
Sample_085	1	0.06269	0.176926	1	0.0461107	0.87	0.944585	1	0.0077	0	1	0.983983	0	0.288118	0.0919571	0.7	1	0.999971	0.97	0.999985	0.418666	0.208498	0.458101	0.0246934	0.138	0.457	0	1	0.00297913	0.06442	0.1837	0.991301	0.72	1	0.16	0.192	1	0	0.986275	0.99575	0	0.000588235	0.164812	0.203267	0.94	0.169424	0.288118	0.35901	0.214
Sample_086	1	0.036049	0.027513	1	7.0026e-05	0.69	0.999993	1	0.0108	0	1	0.999965	1	0.258589	0.182675	0.57	1	1	0.83	1	0.388226	0.254597	0.433702	0.170537	0.188	0.65693	0.31	1	0	0.04952	0.1616	0.997584	0.67	1	0.66	0.672	1	1	0.999993	0.999591	0.333333	0.303682	0.021792	0.203261	0.67	0.026196	0.258589	1.5676e-05	0.17
Sample_087	0.550448	0.133423	0.076697	0	0.496049	0.95	0.015662	1	0	0.133423	0.709829	0.709829	0	0.123191	0.0586153	0.66	0	0.011216	0.94	0.999716	0.281676	0.27609	0.32446	0.0242697	0	0.0592898	0.07	0	0.0284765	0.110616	0.0608	0.036966	0.93	0	0.01	0.308	1	0	0.001617	0.550448	0	0.0512117	0.034571	0.203272	0.95	0.037303	0.123191	0.522113	0
Sample_088	0.361411	0.316689	0.113871	0.567513	0	0.345	0.986685	1	0.6437	0.316689	0.711479	0.711479	1	0.60209	0.694634	0.6	1	0.99899	0.42	0.982521	0.258303	0.249291	0.230741	0.61553	0.424	0.765144	0.92	1	0	0.298203	0.3542	0.567513	0.36	1	0.94	0.684	0.693516	1	0.995	0.361411	1	0.324258	0.384587	0.203263	0.37	0.367811	0.60209	0.000329852	0.496
Sample_089	1	0.29811	0.113871	0.291669	0.973626	0.445	0.622009	1	0.5784	0.29811	1	0.99998	1	0.648548	0.505327	0.6	0.633777	0.999998	0.59	1	0.434206	0.248549	0.50824	0.498158	0.408	0.183984	0.83	1	0.0840472	0.366154	0.3245	0.291669	0.66	0.622009	0.36	0.68	1	1	0.633777	0.999969	1	0.452373	0.151843	0.203272	0.48	0.189831	0.648548	0.018394	0.516
Sample_090	0.22843	0.004629	0.006212	0	4.3e-08	0.685	0.178898	0.669688	0.0498	0	0.116523	0.116523	1	0.347126	0.225422	0.03	0.288311	0.650296	0.9	0.669688	0.239253	0.171297	0.188468	0.1665	0.206	0.392762	0.05	1	0.000379178	0.03038	0.2233	0.00394	0.68	0.178898	0.88	0.4	0.383529	1	0.288311	0.22843	0	0.34704	0.009732	0.203287	0.78	0.00987	0.347126	2.2888e-05	0.164
Sample_091	1	0.058165	0.102036	0.335926	0.28077	0.685	0.967527	1	0.0711	0	1	0.999487	0	0.387555	0.108284	0.1	1	0.999997	0.96	1	0.397262	0.433091	0.64414	0.0338209	0.126	0.428231	0.1	0	0.0207304	0.65738	0.2104	0.335926	0.97	1	0.05	0.332	1	0	0.981087	0.999999	0	0.110727	0.418591	0.20326	0.95	0.462427	0.387555	0.214152	0.166
Sample_092	0	0.00849	0.000842	0	0.195085	0.86	0.004575	0.212994	0.001	0	0	0.002868	0	0.204787	0.0548314	0.6	0	0.009242	0.97	0.212994	0.206806	0.256941	0.194007	0.0381917	0	0.203472	0	1	0.00034839	0.004804	0.1241	0.003448	0.96	0	0	0.144	0	0	0.001352	0.029117	0	0.000588235	0.023115	0.203261	0.97	0.01551	0.204787	0.563493	0
Sample_093	1	0.107915	0.127092	0	0	0.865	0.984178	1	0.0131	0.107915	1	1	1	0.342158	0.20062	0.11	1	1	0.58	1	0.764382	0.223443	0.915938	0.362196	0.288	0.401683	0.06	1	0.0702103	0.097061	0.2437	0.025023	0.54	1	0.07	0.576	1	1	0.999078	1	0.222222	0.403628	0.02202	0.203257	0.51	0.022217	0.342158	0.00590238	0.458
Sample_094	1	0.6936	0.141928	0.701406	0.481778	0.735	0.961322	1	0.1093	0.6936	1	0.961196	0	0.315589	0.148759	0.39	0.486327	0.930515	0.91	0.999742	0.274801	0.807686	0.41313	0.0214656	0.146	0.341084	0.46	1	0.00525616	0.182871	0.1217	0.701406	0.72	1	0.02	0.32	1	0	0.486327	0.990214	0.333333	0.232416	0.665341	0.203271	0.95	0.555484	0.315589	0.00249165	0.272
Sample_095	0.434573	0.118117	0.03555	0	0.447066	0.67	0.470468	1	0.0074	0.118117	0.349982	0.349982	1	0.321986	0.055044	0.09	0.836599	0.582478	0.64	0.910612	0.275939	0.268365	0.299133	0.233653	0.226	0.646383	0.11	1	0.23296	0.179656	0.1592	0.031475	0.4	0.470468	0.23	0.4	0.426605	0	0.836599	0.434573	0.222222	0.124262	0.827171	0.203258	0.58	0.431082	0.321986	0.613244	0.244
Sample_096	1	0.271002	0.287015	1	7.087e-06	0.905	0.97786	1	0.0292	0.271002	0.805257	0.805257	0	0.570791	0.134133	0.61	1	0.937634	0.89	0.999953	0.284972	0.26673	0.382702	0.03422	0.19	0.396003	0.1	0	8.0313e-05	0.281514	0.1983	0.999348	0.9	1	0.16	0.388	1	0	0.962968	0.940222	0	0.228437	0.199242	0.203368	0.86	0.321411	0.570791	1.192e-06	0.3
Sample_097	0.6342	0.016248	0.027513	0	0.571761	0.8	0.009891	0	0.1744	0	0.57706	0.57706	0	0.10426	0.155617	0.15	0	0.001675	0.88	0.013863	0.223993	0.223589	0.255441	0.094774	0	0.261119	0.31	0	0.0717549	0.108441	0.0704	0.021214	0.84	0	0.03	0.4	0	1	0.003757	0.6342	0.333333	0.44371	0.07455	0.203259	0.87	0.088284	0.10426	0.525261	0
Sample_098	0	0.064848	0.037725	0	0.0279575	0.905	0.046052	0	0.0328	0	0.178771	0.178771	0	0.172811	0.055044	0.39	0	0.095856	0.91	0.034239	0.245627	0.242398	0.236728	0.0235809	0	0.171179	0.27	1	0.048876	0.088459	0.0514	0.048485	0.92	0	0.07	0.26	0	0	0.017144	0.074101	0.333333	0.343622	0.267872	0.203276	0.89	0.336151	0.172811	0.174653	0
Sample_099	1	0.17402	0.159076	0	0	0.58	0.999993	1	0.3891	0.17402	1	1	0	0.443768	0.415465	0.15	1	1	0.81	1	0.844045	0.359793	0.990616	0.122888	0.34	0.347645	0.67	0	0.0983839	0.266537	0.2907	0.039136	0.6	1	0.55	0.564	1	1	0.999994	1	0.333333	0.324258	0.118212	0.203528	0.68	0.080169	0.443768	0	0.516
Sample_100	1	0.082964	0.035464	0	1.1e-08	0.6	0.998017	1	0.3931	0	1	1	1	0.366709	0.485409	0.09	1	1	0.51	1	0.872853	0.347704	0.956081	0.370331	0.404	0.456134	0.68	1	0.883727	0.635296	0.3679	0.057291	0.56	1	0.58	0.66	1	1	0.99967	1	1	0.324258	0.185512	0.203269	0.44	0.14679	0.366709	1.639e-06	0.28
Sample_101	1	0.084819	0.056988	0	0	0.73	0.999993	1	0.0033	0	1	1	1	0.307945	0.20062	0.84	1	1	0.93	1	0.953607	0.239541	0.959522	0.0438609	0.216	0.634339	0.02	1	0	0.052719	0.188	0.048678	0.68	1	0.45	0.4	1	1	0.999995	1	0	0.253541	0.230928	0.203286	0.91	0.135379	0.307945	0.140107	0.128
Sample_102	0.178579	0.032829	0.027647	0	0.451814	0.82	0.078589	0	0.0171	0	0.262771	0.262771	1	0.412851	0.168224	0.6	0	0.042393	0.46	0.053649	0.231356	0.219159	0.230294	0.45843	0.214	0.438037	0.12	1	0.109753	0.14478	0.2536	0.071316	0.52	0	0.4	0.632	0.113113	1	0.055739	0.178579	0.222222	0.396128	0.074834	0.203256	0.43	0.07048	0.412851	0.710583	0.27
Sample_103	1	0.064759	0.202769	0.706565	1.94e-07	0.655	0.997119	1	0.2359	0	1	0.999999	0	0.364286	0.224505	0.34	1	0.999932	0.93	1	0.472476	0.223113	0.729192	0.0303303	0.2	0.508955	0.32	1	0	0.146887	0.1579	0.706565	0.71	1	0.28	0.332	1	0	0.99849	1	0.333333	0.188153	0.052456	0.20327	0.92	0.016697	0.364286	0.00477502	0.314
Sample_104	0.593287	0.007939	0.001561	1	0.00345215	0.735	0.542462	1	0.0794	0	0.561744	0.561744	0	0.130706	0.148759	0.57	0.47142	0.779715	0.94	0.999325	0.269055	0.234172	0.253069	0.0179836	0	0.240195	0.17	0	0.00491077	0.161609	0.1198	0.918844	0.95	0.542462	0.12	0.336	0.860498	0	0.47142	0.593287	0.333333	0.160582	0.607488	0.203278	0.89	0.821955	0.130706	0.153084	0.114
Sample_105	1	0.18859	0.374213	1	7.0162e-05	0.825	0.999998	1	0.088	0.18859	1	1	0	0.393411	0.161063	0.18	1	1	0.97	1	0.72528	0.251787	0.939173	0.037301	0.178	0.476456	0.04	0	0.0575087	0.348731	0.1793	0.999993	0.72	1	0.04	0.216	1	0	0.999999	1	0	0.0664149	0.400169	0.203267	0.95	0.321197	0.393411	0.0106212	0.244
[truncated: 11 more columns]

## Sheet: SC2_Taxonomy_CD vs UC
	SC2_submission1	SC2_submission2	SC2_submission3	SC2_submission4	SC2_submission5	SC2_submission6	SC2_submission7	SC2_submission8	SC2_submission9	SC2_submission10	SC2_submission11	SC2_submission12	SC2_submission13	SC2_submission14	SC2_submission15	SC2_submission17	SC2_submission18	SC2_submission19	SC2_submission20	SC2_submission21	SC2_submission22	SC2_submission23	SC2_submission24	SC2_submission25	SC2_submission26	SC2_submission27	SC2_submission28	SC2_submission29	SC2_submission30	SC2_submission31	SC2_submission32	SC2_submission33	SC2_submission34	SC2_submission35	SC2_submission36	SC2_submission37	SC2_submission38	SC2_submission39	SC2_submission40	SC2_submission41	SC2_submission42	SC2_submission43	SC2_submission44	SC2_submission46	SC2_submission48	SC2_submission49	SC2_submission50	SC2_submission51	SC2_submission52
Sample_001	0	0.859047	0.059856	0.691778	0.989014	0.65	0.785871	0	0.7237	0.859047	0	0	0	0.57086	0.688682	0.59	0.831085	0.210592	0.08	0	0	0.25	0.000815	0.636844	0.672	0.434694	0.52	0	0.858974	0.035729	0.4817	0.691778	0.03	0.785871	1	0.564	0	0	0.831085	0	0.933333	1	0.256785	0.81649	0.06	0.213288	0.57086	1	0.78
Sample_002	1	0.980254	0.379113	1	1	0.805	0.967652	1	0.8495	1	0	0	1	1	0.731132	0.6	0.835734	0.985555	0.04	0.982812	0	0.727623	0.986704	0.11875	0.882	0.83636	0.45	1	0.858974	0.95825	0.5224	0.978382	0.03	1	0.96	0.78	1	1	0.835734	0.950107	1	0.830639	0.959453	0.810112	0.04	0.980491	0.97944	0.736459	1
Sample_003	0.768284	0.987573	0.540168	1	0.997263	0.65	0.019609	1	0.495	1	0.612706	0.612706	0	0.68784	0.761747	0.77	0.834288	0.981409	0.09	0.982177	0.639674	0.861046	0.763977	0.71789	0.728	0.230265	0.49	0	0.858974	0.883985	0.4955	0.990893	0.06	0	0.98	0.576	0.420258	0	0.834288	0.768284	0.266667	1	0.936476	0.815228	0.09	0.983155	0.68784	1	0.668
Sample_004	1	0.895192	0.941256	1	0.391672	0.88	0.97554	1	0.9306	0.895192	1	0.937752	1	0.80534	0.900178	0.4	0.836191	0.977526	0.04	0.977625	0.680171	0.820747	0.983213	0.0890823	1	0.854471	0.53	1	0.858974	0.829163	0.6195	0.970067	0.01	1	0.99	0.672	1	1	0.836191	0.953735	1	0.793419	0.956272	0.856538	0.03	0.967592	0.80534	0.808858	1
Sample_005	0	0.864093	0.449164	1	6e-09	0.625	0.002726	0	0.8146	0.864093	0	0.004824	1	0.6606	0.835228	0.4	0.824288	0.559801	0.11	0	7.5e-05	0.265325	0.001936	0.451645	0.696	0.574327	0.45	0	0.858974	0.907739	0.5121	0.921822	0.07	0	0.99	0.4	0	0	0.824288	0.002438	0.4	0.850621	0.997281	0.811401	0.09	0.999639	0.6606	0.576613	0.692
Sample_006	0	0.97736	0.923058	1	0.265888	0.56	0.894705	0	0.6154	1	0	0.074347	1	0.65556	0.749932	0.42	0.832832	0.882544	0.14	0.011856	0.022087	0.992715	0.387064	0.857972	0.698	0.230289	0.41	0	0.858974	0.814061	0.5011	0.921371	0.1	0.894705	0.99	0.4	0	1	0.832832	0.067961	0.333333	0.955552	0.887314	0.812683	0.14	0.926267	0.65556	0.0305039	0.758
Sample_007	0	0.870116	0.245254	0.842979	0.00420923	0.68	0.934694	0	0.5673	0.870116	0	0	0	0.47796	0.873958	0.12	0.831218	0.075618	0.13	0	0	0.999985	0.000972	0.241579	0.65	0.699918	0.48	0	0.0109251	0.593166	0.4867	0.842979	0.15	1	0.99	0.428	0	1	0.831218	0	0.4	0.510117	0.910237	0.811401	0.23	0.688327	0.47796	0.950722	0.756
Sample_008	0	0.000375	0.665503	0	0.827318	0.54	0.000747	0	0.5861	0	0	0	0	0.58744	0.689617	0.56	0.808698	0.024172	0.17	0	0	0.186787	0.004314	0.441283	0.514	0.360602	0.52	0	0.858974	0.356015	0.4876	0.013377	0.1	0	0.83	0.428	0	0	0.808698	0.002431	0.866667	0.955552	0.731387	0.815228	0.19	0.845087	0.58744	0.638275	0.534
Sample_009	0	0.976659	0.068477	1	1	0.875	0.028037	0	0.9373	1	0	0	1	0.85043	0.634926	0.67	0.828206	0.869469	0.04	0.000768	0	0.267922	0.001869	0.146471	0.87	0.856864	0.42	1	0.858974	0.988204	0.4965	0.985816	0.03	0	0.98	0.708	0	1	0.828206	0.008365	1	0.728562	0.998166	0.811401	0.03	0.99927	0.85043	0.862642	0.87
Sample_010	0	0.987924	0.817678	1	0.999995	0.695	0.828064	0	0.7258	1	0	0.043475	1	0.71824	0.797926	0.4	0.834838	0.987766	0.09	0.017333	0	1	0.062393	0.37284	0.802	0.377008	0.37	0	0.858974	0.896088	0.4524	0.9378	0.06	0.828064	0.97	0.56	0	1	0.834838	0.086589	0.533333	0.510117	0.934622	0.811401	0.14	0.976377	0.71824	1	0.768
Sample_011	0.510654	0.977414	0.76314	1	0.779909	0.575	0.064458	0.867546	0.584	1	0.816389	0.816389	0	0.48884	0.708187	0.7	0.835697	0.509224	0.11	0.867546	0.386892	0.910352	0.313127	0.4023	0.652	0.434219	0.48	1	0.858974	0.679173	0.4721	0.999585	0.07	0	1	0.592	0.850118	0	0.835697	0.510654	0.866667	1	0.821497	0.813959	0.09	0.947161	0.48884	1	0.626
Sample_012	0	0.955724	0.788465	1	1	0.545	0.00163	0	0.6359	1	0	0.012229	0	0.7118	0.824794	0.76	0.823645	0.401628	0.12	0.008984	1e-05	0.25	0.032993	0.689299	0.662	0.201377	0.43	0	0.858974	0.90581	0.4794	0.919872	0.07	0	0.93	0.4	0	0	0.823645	0.02206	0.4	1	0.885606	0.811401	0.11	0.907778	0.7118	0.847216	0.644
Sample_013	0	0.001782	0.959064	0.131181	0.986612	0.615	0.013306	0	0.6428	0	0	0.00049	1	0.62516	0.859069	0.55	0.823222	0.261332	0.14	2e-06	0	0.318209	0.002417	0.551384	0.682	0.333171	0.56	0	0.858974	0.864337	0.4907	0.131181	0.09	0	0.99	0.4	0	1	0.823222	6.2e-05	1	0.955552	0.877683	0.818995	0.13	0.859133	0.62516	0.638592	0.68
Sample_014	0.826416	0.960158	0.896261	0.892592	1	0.77	0.954902	0.619572	0.9288	1	0.76215	0.76215	1	0.60504	0.601559	0.71	0.8348	0.97457	0.03	0.619572	0.525553	0.708155	0.627815	0.185297	0.876	0.597943	0.43	1	0.858974	0.974803	0.5423	0.892592	0.01	1	0.99	0.832	0.894174	1	0.8348	0.826416	1	0.728562	0.992425	0.866557	0.01	0.995746	0.60504	0.705897	0.728
Sample_015	0	0.97758	0.963987	1	0.999448	0.765	0.92187	0	0.7161	1	0	0.022784	1	0.65556	0.870826	0.62	0.834951	0.962458	0.07	0.001154	0.000284	0.82079	0.006628	0.642006	0.778	0.365249	0.56	0	0.858974	0.688905	0.505	0.941961	0.02	1	1	0.632	0	1	0.834951	0.069374	0.933333	1	0.909531	0.815228	0.04	0.817023	0.65556	1	0.784
Sample_016	0.895382	0.980837	0.978961	1	0.984267	0.805	0.975241	1	0.9704	1	0.888862	0.888862	1	0.76229	0.720478	0.55	0.83611	0.983258	0.04	0.976006	0.985074	0.824082	0.983004	0.1365	1	0.756764	0.42	1	0.858974	0.962186	0.5612	0.966639	0.01	1	0.99	0.796	1	1	0.83611	0.895382	1	0.830639	0.968593	0.811401	0.05	0.960423	0.76229	0.459003	1
Sample_017	0	0.000619	0.850379	0	0.527579	0.55	0.000686	0	0.6421	0	0	1.1e-05	0	0.7118	0.727404	0.56	0.803078	0.042235	0.09	0	0	0.25	0.000952	0.559748	0.658	0.166527	0.48	1	0.858974	0.708147	0.4809	0.005001	0.08	0	0.99	0.4	0	0	0.803078	3.7e-05	0.866667	0.955552	0.353121	0.812683	0.09	0.233483	0.7118	0	0.496
Sample_018	0.249449	0.936349	0.952792	1	0.666872	0.615	0.962032	0.618036	0.7986	1	0.249453	0.249453	0	0.66862	0.71557	0.58	0.833539	0.564379	0.06	0.618036	0.026278	0.848149	0.910051	0.358023	0.756	0.424176	0.48	0	0.858974	0.885116	0.5094	0.936872	0.06	1	1	0.596	0.182107	1	0.833539	0.249449	0.4	0.728562	0.945135	0.813959	0.08	0.937316	0.66862	0.59417	0.802
Sample_019	0	0.960979	0.880661	1	0.305657	0.735	0.962827	1	0.87	1	0	0.014197	1	0.68053	0.852515	0.72	0.835001	0.984915	0.04	0.996638	0	0.820747	0.996835	0.513651	1	0.378475	0.47	1	0.858974	0.988585	0.556	0.930151	0.02	1	1	0.752	0	1	0.835001	0.000929	0.0666667	0.830639	0.985565	0.811401	0.01	0.993977	0.68053	1	0.862
Sample_020	0	0.870116	0.205748	0.827245	0.894428	0.71	0.005178	0	0.6158	0.870116	0	0.001305	0	0.7118	0.846832	0.66	0.820828	0.046212	0.25	4e-06	1e-06	0.278485	0.004358	0.663799	0.612	0.319655	0.46	0	0.858974	0.209985	0.4709	0.827245	0.11	0	0.98	0.4	0	0	0.820828	0.003323	0.2	0.510117	0.224257	0.827551	0.19	0.513079	0.7118	0.999993	0.684
Sample_021	1	0.989834	0.956294	1	0.972853	0.75	0.010702	0.794486	0.8944	1	1	0.990501	1	0.77414	0.76578	0.42	0.830203	0.990253	0.04	0.794486	0.990976	0.264926	0.773084	0.28669	1	0.606903	0.51	1	0.858974	0.982503	0.5354	0.998359	0.01	0	1	0.752	1	1	0.830203	0.918046	0.266667	0.830639	0.995751	0.812683	0.01	0.994397	0.77414	0.796969	0.896
Sample_022	0.117366	0.871254	0.557508	1	0.997854	0.71	0.884583	0	0.7126	0.871254	0	0.008648	0	0.62681	0.853288	0.67	0.832933	0.640921	0.11	0.003123	5e-06	0.849008	0.092163	0.354706	0.7	0.53384	0.47	0	0.858974	0.950825	0.506	0.911139	0.06	0.884583	0.99	0.552	0	0	0.832933	0.117366	0.933333	0.728562	0.987223	0.836933	0.07	0.958941	0.62681	1	0.824
Sample_023	0	0.000257	0.962568	0.168789	0.990625	0.595	0.000688	0	0.5738	0	0	4e-06	0	0.52818	0.821538	0.4	0.811174	0.132243	0.2	0	0	0.167308	0.001015	0.35334	0.514	0.456983	0.59	0	0.858974	0.933164	0.5122	0.168789	0.08	0	0.95	0.588	0	0	0.811174	3e-06	1	0.850621	0.978229	0.829936	0.11	0.992479	0.52818	0.917036	0.432
Sample_024	0.607913	0.961317	0.998694	1	1	0.955	0.96708	0.134457	1	1	0	0.0816	1	1	0.780128	0.65	0.837893	0.994767	0.03	0.134457	0.024039	1	0.031347	0.0758773	1	1	0.67	1	0.858974	0.996402	0.7429	0.990309	0	1	0.99	0.908	1	1	0.837893	0.607913	1	0.793419	0.995261	0.844802	0	0.994054	1	1	1
Sample_025	0	0.00031	0.112434	0	0.991228	0.725	0.000508	0	0.7087	0	0	4e-06	0	0.63985	0.89094	0.61	0.801842	0.003515	0.13	0	0	0.166667	0.000979	0.659383	0.666	0.319928	0.52	0	0.858974	0.413068	0.4636	0.01733	0.04	0	1	0.612	0	0	0.801842	0	0.933333	0.955552	0.791132	0.825139	0.02	0.951843	0.63985	0.598026	0.516
Sample_026	0.258806	0.956272	0.951499	0.749216	0.99863	0.69	0.013545	0	0.6647	1	0.121395	0.121395	0	0.68784	0.873958	0.66	0.828248	0.113695	0.1	0.010867	0.005411	0.997958	0.030896	0.414755	0.682	0.391145	0.48	0	0.858974	0.887883	0.5121	0.749216	0.08	0	0.99	0.4	0	1	0.828248	0.258806	0.333333	0.404443	0.930667	0.841469	0.09	0.805908	0.68784	0.425096	0.668
Sample_027	0	0.000305	0.294263	0	0.998416	0.675	0.003968	0	0.5757	0	0	0.000616	0	0.57123	0.821538	0.4	0.820269	0.199914	0.2	1e-06	2e-06	0.767261	0.005774	0.366645	0.648	0.303613	0.49	0	0.858974	0.702632	0.4792	0.051102	0.1	0	0.94	0.4	0	0	0.820269	0.003016	0.266667	0.404443	0.87103	0.81649	0.33	0.946772	0.57123	1	0.568
Sample_028	0.177192	0.590051	0.349787	0	0.640217	0.665	0.026827	0.369286	0.5662	0.590051	0.112175	0.112175	0	0.67385	0.654347	0.4	0.82449	0.046639	0.07	0.369286	0.164021	0.820773	0.654115	0.405359	0.71	0.256774	0.5	1	0.858974	0.358089	0.4983	0.021976	0.04	0	1	0.656	0	0	0.82449	0.177192	0.4	1	0.662503	0.812683	0.08	0.558868	0.67385	0.000205874	0.788
Sample_029	0.112027	0.9376	0.650754	0.76741	0.986016	0.565	0.762823	0	0.4717	1	0	0.086095	0	0.68784	0.749932	0.58	0.83139	0.707509	0.25	0.034969	0.006911	0.822396	0.120927	0.701989	0.712	0.229591	0.41	0	0.858974	0.776469	0.4949	0.76741	0.09	0.762823	0.93	0.4	0	1	0.83139	0.112027	0.4	1	0.948445	0.812683	0.25	0.953903	0.68784	0.613861	0.738
Sample_030	0	0.673542	0.164161	0.22258	0.818069	0.69	0.087482	0	0.5956	0.673542	0	0.005634	0	0.7118	0.859443	0.71	0.824369	0.000623	0.07	0.020251	7.8e-05	0.870333	0.0508	0.454823	0.702	0.339104	0.37	0	0.858974	0.352689	0.4988	0.22258	0.06	0	1	0.4	0	0	0.824369	0.014679	0.4	0.728562	0.242433	0.825139	0.1	0.402292	0.7118	1	0.768
Sample_031	0	6e-06	0.919922	0.116283	0.913516	0.695	0.000771	0	0.9589	0	0	0.01491	1	0.76223	0.83368	0.71	0.819573	0.909395	0.12	3e-06	8.9e-05	0.203785	0.011191	0.382079	0.818	0.651754	0.45	0	0.0109251	0.946472	0.4301	0.116283	0.09	0	0.98	0.4	0	1	0.819573	0.002309	1	1	0.99786	0.825139	0.12	0.991324	0.76223	1	0.844
Sample_032	1	0.962076	0.976034	1	0.999219	0.94	0.952646	1	0.9651	1	1	0.964657	1	0.89208	0.80089	0.03	0.836736	0.993732	0.03	0.995471	0.976152	0.824287	0.994543	0.0849242	1	0.991219	0.62	1	0.858974	0.98541	0.5673	0.970444	0.02	1	0.99	0.788	1	1	0.836736	0.975736	0.333333	0.830639	0.975269	0.812683	0	0.983826	0.89208	1	1
Sample_033	0	0.002784	0.956196	0.181857	1	0.715	0.000734	0	0.7608	0	0	1e-06	1	0.76014	0.746363	0.42	0.809056	0.014603	0.07	0	0	0	0.001124	0.207739	0.7	0.496115	0.51	0	0.858974	0.878249	0.5168	0.181857	0.02	0	1	0.624	0	1	0.809056	1e-06	1	1	0.864738	0.818995	0.02	0.747157	0.76014	1	0.606
Sample_034	0.453024	0.572311	0.935867	0	0.635581	0.685	0.07343	0	0.6121	0.572311	0.652726	0.652726	0	0.67385	0.815082	0.73	0.824811	0.113239	0.04	0.093396	0.263321	0.853681	0.351748	0.530206	0.716	0.226353	0.52	0	0.858974	0.819377	0.5008	0.031661	0.05	0	1	0.588	0.25193	1	0.824811	0.453024	0.266667	1	0.953141	0.820237	0.1	0.946134	0.67385	5.96e-06	0.766
Sample_035	0.894905	0.919505	0.874953	0.870922	0.903348	0.545	0.875732	1	0.8474	1	1	0.913191	0	0.66498	0.903356	0.6	0.834349	0.567243	0.07	0.933794	0.901956	0.820862	0.953756	0.651582	0.762	0.3098	0.4	0	0.858974	0.917572	0.4965	0.870922	0.05	0.875732	1	0.568	1	0	0.834349	0.894905	0.266667	0.830639	0.823101	0.812683	0.07	0.940302	0.66498	1	0.808
Sample_036	0.873351	0.958532	0.190441	0.714105	0.997949	0.62	0.849824	0.836367	0.8174	1	0.748618	0.748618	1	0.6018	0.688079	0.74	0.832757	0.678531	0.03	0.836367	0.599018	0.823693	0.939664	0.508498	0.806	0.386444	0.4	1	0.858974	0.912735	0.5136	0.714105	0.01	0.849824	0.96	0.86	0.895756	1	0.832757	0.873351	1	0.830639	0.924684	0.811401	0.02	0.864459	0.6018	0.148587	0.744
Sample_037	0.446712	0.934367	0.981012	1	0.681336	0.79	0.006686	0.595723	0.9899	1	0.630211	0.630211	1	0.74247	0.871692	0.59	0.826018	0.591659	0.05	0.595723	0.580625	0.252473	0.557979	0.160025	0.88	0.842802	0.5	1	0.858974	0.939529	0.5114	0.97492	0.03	0	1	0.672	0.508019	1	0.826018	0.446712	0.933333	1	0.962292	0.812683	0.05	0.981963	0.74247	1	0.888
Sample_038	0	0.002036	0.774002	0.163025	0.99897	0.615	0.013222	0	0.8258	0	0	0.099527	1	0.746	0.813939	0.58	0.823559	0.553336	0.04	0.000795	0.055663	0.255093	0.095893	0.695818	0.762	0.418919	0.49	1	0.858974	0.845076	0.5004	0.163025	0.04	0	1	0.636	0	1	0.823559	0.041072	0.866667	0.728562	0.878135	0.812683	0.03	0.934891	0.746	0.000123858	0.728
Sample_039	0	0.715876	0.089022	0.854086	1	0.69	0.007737	0	0.8458	0.715876	0	0.001554	1	0.67799	0.871692	0.4	0.824465	0.651685	0.1	0.009999	1.1e-05	0.257687	0.113597	0.435206	0.81	0.433641	0.45	0	0.858974	0.739862	0.5111	0.854086	0.05	0	1	0.4	0	1	0.824465	0.022004	0.866667	1	0.773679	0.811401	0.1	0.960558	0.67799	0.254889	0.764
Sample_040	0	0.879442	0.201583	0	0.458209	0.615	0.000649	0	0.5648	0.879442	0.274061	0.274061	1	0.67385	0.857262	0.65	0.818291	0.069641	0.09	0.000212	0.007529	0.252385	0.014685	0.5	0.71	0.140776	0.54	0	0.858974	0.356811	0.4738	0.040159	0.05	0	0.99	0.4	0	0	0.818291	0.073915	0.933333	1	0.826407	0.815228	0.09	0.951689	0.67385	1	0.616
Sample_041	0	0.960158	0.921744	1	0	0.855	0.018887	0.247897	0.9759	1	0	4e-06	1	1	0.869915	0.07	0.827204	0.92332	0.03	0.247897	0	0.256304	0.787627	0.295661	1	0.941136	0.53	0	0.858974	0.988341	0.5129	0.963893	0.01	0	0.99	0.788	0	1	0.827204	0	1	0.728562	0.994601	0.843697	0	0.992102	0.97699	1	0.89
Sample_042	0	0.000134	0.266486	0	0.999988	0.56	0.000618	0	0.5471	0	0	4e-06	0	0.63287	0.71404	0.71	0.794521	0.000414	0.13	0	0	0.327038	0.001485	0.519763	0.536	0.322598	0.43	0	0.0109251	0.31253	0.4673	0.010879	0.07	0	0.81	0.4	0	0	0.794521	2.2e-05	0.4	1	0.429126	0.836933	0.17	0.258646	0.63287	0.600462	0.43
Sample_043	0	0.00144	0.981543	0.163862	0.952764	0.42	0.008391	0	0.5437	0	0	0.000709	0	0.58744	0.842663	0.55	0.822581	0.630498	0.21	0.000668	0	0.193967	0.021467	0.481932	0.594	0.404849	0.44	0	0.0109251	0.943559	0.4786	0.163862	0.08	0	0.97	0.444	0	0	0.822581	0.000743	0.4	0.728562	0.991529	0.812683	0.27	0.994767	0.58744	1	0.534
Sample_044	0	0.000399	0.852115	0	0.789093	0.585	0.000736	0	0.6663	0	0	0.00044	0	0.69782	0.859443	0.55	0.808486	0.000783	0.11	0	2e-06	0.20671	0.001086	0.514634	0.688	0.226679	0.53	0	0.858974	0.39053	0.5245	0.003772	0.06	0	1	0.624	0	0	0.808486	4.4e-05	1	1	0.736974	0.812683	0.08	0.375324	0.69782	1	0.566
Sample_045	0	0.179692	0.349262	1	0.960492	0.64	0.000982	0	0.6306	0.179692	0	1.7e-05	0	0.6956	0.859443	0.57	0.828078	0.007468	0.21	0	0	0.166667	0.00131	0.530913	0.624	0.420317	0.54	0	0.858974	0.326995	0.452	0.993359	0.07	0	0.98	0.4	0	0	0.828078	1e-06	1	0.830639	0.294888	0.812683	0.12	0.851424	0.6956	1	0.564
Sample_046	0	0.98065	0.077144	1	1	0.89	0.974529	1	0.9876	1	0	0	1	0.87849	0.65726	0.65	0.836102	0.983059	0.03	0.991042	0	0.823532	0.995603	0.113206	1	0.768164	0.42	1	0.858974	0.935278	0.5134	0.966925	0.02	1	0.98	0.804	0	1	0.836102	0	1	0.830639	0.952536	0.813959	0.02	0.954752	0.87849	1	1
Sample_047	0	0.000515	0.007796	0	0.00321234	0.555	0.002223	0	0.625	0	0	1e-06	0	0.59116	0.831055	0.56	0.819235	0.176405	0.2	0	0	0.237881	0.000972	0.680991	0.6	0.304612	0.45	0	0.858974	0.171416	0.4898	0.090425	0.12	0	0.99	0.38	0	0	0.819235	1e-06	1	1	0.653349	0.811401	0.21	0.926864	0.59116	0.605515	0.562
Sample_048	0	0.792904	0.764634	0.886135	0.996403	0.645	0.773668	0	0.7333	0.792904	0	0.016829	0	0.64912	0.859443	0.59	0.834169	0.563381	0.19	0.001112	0.000384	0.999983	0.039571	0.426022	0.668	0.383117	0.44	0	0.858974	0.796379	0.4995	0.886135	0.06	0.773668	0.99	0.552	0	0	0.834169	0.014914	0.466667	1	0.964221	0.811401	0.12	0.978036	0.64912	1	0.736
Sample_049	1	0.989834	0.901769	1	1	0.77	0.965003	1	0.9557	1	0.818769	0.818769	1	0.76884	0.718413	0.65	0.836098	0.907459	0.04	0.950542	0	0.640213	0.846268	0.184154	0.844	0.549165	0.43	1	0.858974	0.951919	0.4774	0.973096	0.03	1	0.98	0.78	1	1	0.836098	0.903079	1	0.830639	0.97955	0.813959	0.02	0.954777	0.76884	1	1
Sample_050	1	0.98122	0.938467	1	0.589527	0.775	0.9724	1	0.8919	1	1	0.981962	1	0.86032	0.66154	0.4	0.834372	0.969137	0.04	0.996797	0.992866	0.82415	0.993627	0.201751	1	0.659504	0.57	1	0.858974	0.982997	0.6055	0.964997	0.03	1	0.98	0.824	1	1	0.834372	0.980867	0.733333	0.830639	0.941473	0.810112	0.06	0.93739	0.86032	0.998559	1
Sample_051	0.282709	0.988748	0.526546	1	0.999884	0.76	0.962052	0	0.4272	1	0.201726	0.201726	0	0.66239	0.491049	0.42	0.834372	0.900835	0.07	0.040488	0.032329	0.999994	0.281579	0.292585	0.758	0.470893	0.58	0	0.858974	0.890679	0.5153	0.978328	0.03	1	0.99	0.668	0.422836	0	0.834372	0.282709	1	0.728562	0.960099	0.812683	0.07	0.957091	0.66239	1	0.834
Sample_052	0.455507	0.005909	0.924228	0.601818	0.028729	0.805	0.00462	0.119949	0.9162	0	0.666235	0.666235	1	1	0.773601	0.63	0.821075	0.737147	0.04	0.119949	0.353176	0.439397	0.37709	0.464216	0.87	0.461696	0.58	1	0.858974	0.968925	0.6546	0.601818	0.05	0	0.99	0.728	0.739229	1	0.821075	0.455507	0.866667	0.728562	0.937732	0.811401	0.04	0.924011	0.93793	0.594695	0.824
Sample_053	0	0.410331	0.946439	0.843725	0.996857	0.79	0.607458	0	0.9256	0.410331	0	0.006371	1	0.67799	0.879742	0.67	0.833709	0.204681	0.12	1e-06	2e-05	0.244801	0.001184	0.464465	0.716	0.377444	0.56	0	0.858974	0.824616	0.4552	0.843725	0.04	0.607458	0.98	0.4	0	1	0.833709	0.001408	1	1	0.958546	0.836933	0.06	0.929092	0.67799	0.603032	0.788
Sample_054	0	0.616998	0.075585	0.455071	0.466306	0.525	0.001246	0	0.5538	0.616998	0	9.4e-05	0	0.63287	0.821538	0.55	0.820512	0.016453	0.19	2e-06	0	0.25	0.003762	0.397946	0.51	0.388594	0.51	0	0.0109251	0.172235	0.4846	0.455071	0.1	0	0.9	0.4	0	0	0.820512	0.000237	1	0.850621	0.319788	0.815228	0.28	0.373548	0.63287	0.520634	0.58
Sample_055	0	0.991596	0.541189	1	0.75439	0.58	0.013946	0	0.7503	1	0	0.006672	1	0.65363	0.893347	0.26	0.833297	0.861855	0.05	0.005817	3.6e-05	1	0.008278	0.340016	0.686	0.302813	0.45	0	0.858974	0.76225	0.5395	0.934842	0.06	0	1	0.624	0	1	0.833297	0.004677	0.666667	0.728562	0.95438	0.815228	0.05	0.956963	0.65363	0.00522792	0.76
Sample_056	0	0.509351	0.576354	0.52498	0.989813	0.605	0.000743	0	0.5199	0.509351	0	0	0	0.67894	0.852363	0.76	0.802845	7.2e-05	0.19	0	0	0.241396	0.000972	0.268532	0.514	0.527661	0.51	0	0.0109251	0.234728	0.4909	0.52498	0.11	0	0.93	0.4	0	0	0.802845	0	0.333333	0.832907	0.21875	0.813959	0.16	0.223425	0.67894	1	0.456
Sample_057	0	0.00064	0.258898	0.110253	8.225e-06	0.56	0.011527	0	0.6201	0	0	0.004694	0	0.73395	0.469584	0.39	0.821541	0.665393	0.07	0.000105	0.000368	0.409001	0.019645	0.699211	0.724	0.442497	0.58	0	0.858974	0.155928	0.5259	0.110253	0.07	0	0.87	0.608	0	0	0.821541	0.008308	1	0.728562	0.549077	0.811401	0.11	0.772777	0.73395	0.615142	0.806
Sample_058	0.48169	0.865293	0.98196	1	0.71603	0.765	0.869825	0.842365	0.6784	0.865293	0.567	0.567	0	0.62681	0.7812	0.66	0.831235	0.570899	0.11	0.842365	0.046556	0.871386	0.789983	0.429683	0.686	0.387027	0.47	0	0.858974	0.942955	0.4965	0.9019	0.09	0.869825	1	0.568	0.475885	1	0.831235	0.48169	0.4	1	0.982036	0.846993	0.07	0.960244	0.62681	0.618393	0.83
Sample_059	0.68917	0.992039	0.931803	0.419453	0.679692	0.56	0.002306	0.347649	0.4716	1	0.573748	0.573748	0	0.63586	0.753345	0.62	0.829545	0.862892	0.07	0.347649	0.231965	0.999998	0.089643	0.568857	0.71	0.0700653	0.43	0	0.858974	0.959721	0.533	0.419453	0.04	0	1	0.624	0.343479	1	0.829545	0.68917	0.266667	1	0.98753	0.821473	0.07	0.912513	0.63586	0	0.74
Sample_060	0	0.859047	0.317371	0.85775	0.999081	0.7	0.851642	0	0.5324	0.859047	0	2.8e-05	0	0.56773	0.81976	0.42	0.830731	0.906126	0.2	2e-06	5e-06	1	0.000976	0.416955	0.626	0.405087	0.54	0	0.858974	0.897627	0.4982	0.85775	0.08	0.851642	0.97	0.4	0	0	0.830731	8e-05	1	1	0.968913	0.812683	0.14	0.991192	0.56773	1	0.738
Sample_061	0	8e-05	0.486168	0	0.996377	0.475	0.000813	0	0.5472	0	0	0	0	0.63287	0.821538	0.63	0.800984	5.1e-05	0.2	0	0	0.166667	0.001026	0.539235	0.506	0.343147	0.55	0	0.858974	0.016149	0.4973	0.001373	0.08	0	0.79	0.588	0	0	0.800984	0	0.933333	1	0.012169	0.813959	0.22	0.012507	0.63287	1	0.428
Sample_062	0.284206	0.933065	0.465168	0.65851	0.466954	0.585	0.623567	0.46585	0.6567	1	0.167793	0.167793	1	0.68867	0.524804	0.56	0.831074	0.405174	0.03	0.46585	0.127552	0.846547	0.21697	0.486573	0.786	0.296095	0.41	1	0.858974	0.970643	0.4857	0.65851	0.03	0.623567	1	0.688	0.624099	1	0.831074	0.284206	0	0.728562	0.936809	0.811401	0.03	0.938617	0.68867	0.60736	0.784
Sample_063	0	0.431147	0.689584	0.672048	0.384653	0.595	0.489633	0	0.4863	0.431147	0	0.001734	0	0.67274	0.846832	0.62	0.828437	0.012637	0.15	6e-06	4e-06	0.873618	0.00805	0.5995	0.648	0.31747	0.45	0	0.858974	0.245888	0.5018	0.672048	0.08	0.489633	0.93	0.4	0	0	0.828437	0.002431	0.466667	1	0.474578	0.812683	0.11	0.469444	0.67274	0.612528	0.75
Sample_064	0	0.000597	0.007281	0	0.933249	0.465	0.000639	0	0.4962	0	0	0	1	0.73962	0.786282	0.42	0.80856	0.0046	0.13	0	0	0.286307	0.000972	0.663237	0.618	0	0.51	1	0.858974	0.046573	0.4683	0.000373	0.09	0	0.97	0.4	0	1	0.80856	1e-06	0.4	0.390062	0.107101	0.813959	0.23	0.618621	0.73962	0	0.6
Sample_065	0	0.802898	0.482179	0.891471	0.929176	0.51	0.569452	0	0.5746	0.802898	0	0.012153	0	0.6956	0.727404	0.24	0.831024	0.182641	0.2	0.009298	1.2e-05	0.874692	0.03724	0.603295	0.658	0.36711	0.52	0	0.0109251	0.80113	0.4816	0.891471	0.11	0.569452	0.94	0.448	0	0	0.831024	0.028992	0.933333	0.955552	0.978294	0.812683	0.2	0.978357	0.6956	0.599736	0.7
Sample_066	0	0.763937	0.962588	0.761928	0.72893	0.595	0.838893	0	0.6561	0.763937	0	1.8e-05	0	0.69782	0.859069	0.56	0.828235	0.50292	0.15	0.008581	0	0.834879	0.03586	0.527008	0.726	0.354406	0.54	0	0.0109251	0.704955	0.4841	0.761928	0.07	0.838893	1	0.556	0	0	0.828235	3e-06	1	1	0.766185	0.813959	0.09	0.65674	0.69782	0.599813	0.752
Sample_067	0.839492	0.958168	0.025984	0	0.158622	0.545	0.001263	0.882827	0.629	1	0.174332	0.174332	0	0.71824	0.682717	0.4	0.826638	0.553273	0.04	0.882827	0.114388	0.828095	0.43521	0.54619	0.738	0.0812641	0.51	1	0.858974	0.795583	0.5318	0.05124	0.02	0	0.97	0.788	0.687439	1	0.826638	0.839492	0.866667	1	0.891987	0.810112	0.05	0.885584	0.71824	0	0.77
Sample_068	0.813757	0.860787	0.695383	0	0.999971	0.68	0.005078	0.865837	0.7831	0.860787	0.480455	0.480455	1	0.68867	0.772147	0.4	0.828598	0.56542	0.04	0.865837	0.459005	0.820844	0.206123	0.598564	0.796	0.0923038	0.38	0	0.858974	0.908464	0.4971	0.052811	0.02	0	1	0.728	0.804488	1	0.828598	0.813757	0.4	1	0.984628	0.812683	0.03	0.967099	0.68867	1	0.774
Sample_069	0	0.767737	0.687405	0.586605	0.987059	0.605	0.889881	0	0.5502	0.767737	0	0.003421	0	0.73962	0.846832	0.4	0.829431	0.327764	0.12	7.2e-05	0.000684	1	0.021833	0.342947	0.68	0.460305	0.47	0	0.858974	0.677984	0.5086	0.586605	0.09	0.889881	0.99	0.4	0	1	0.829431	0.002929	0.8	0.728562	0.758348	0.813959	0.1	0.737941	0.73962	1	0.778
Sample_070	0	0.818511	0.925948	0.736799	0.791093	0.695	0.538596	0	0.5062	0.818511	0	0.026329	0	0.61055	0.754432	0.75	0.83045	0.439876	0.13	0.014288	0.000219	0.834702	0.149987	0.565049	0.72	0.420428	0.46	0	0.858974	0.358373	0.4756	0.736799	0.06	0.538596	0.99	0.576	0	0	0.83045	0.017444	0.466667	0.728562	0.939265	0.815228	0.08	0.89892	0.61055	1	0.69
Sample_071	0	0.348789	0.650614	0.630926	0.935447	0.47	0.000796	0	0.5695	0.348789	0	3e-06	0	0.55049	0.821538	0.45	0.812434	0.000215	0.39	0	0	0.25	0.001097	0.435074	0.52	0.474637	0.56	0	0.858974	0.019269	0.4992	0.630926	0.11	0	0.66	0.576	0	0	0.812434	1e-06	1	0.832907	0.007419	0.812683	0.29	0.052312	0.55049	1	0.414
Sample_072	0.826779	0.953749	0.620865	0.760688	0.000746089	0.68	0.910758	0.84235	0.6732	1	1	0.916865	1	0.42203	0.723858	0.43	0.833333	0.963537	0.05	0.84235	0.861848	0.82415	0.980669	0.472636	0.816	0.468128	0.45	1	0.858974	0.919685	0.5568	0.760688	0.01	1	0.98	0.68	1	1	0.833333	0.826779	0.266667	1	0.838736	0.811401	0.04	0.893703	0.42203	0.333171	0.852
Sample_073	0.835948	0.941733	0.829997	0.811516	0.645982	0.6	0.86212	1	0.5644	1	1	0.958001	0	0.68784	0.687119	0.67	0.833313	0.835787	0.13	0.948046	0.762842	0.820747	0.954895	0.526098	0.756	0.291537	0.48	1	0.858974	0.869277	0.4922	0.811516	0.06	0.86212	0.99	0.4	1	1	0.833313	0.835948	0.4	1	0.980905	0.812683	0.1	0.986	0.68784	0.60095	0.746
Sample_074	0	0.825618	0.289499	0.173154	0.849546	0.525	0.018003	0	0.5349	0.825618	0	0.022975	0	0.68784	0.861371	0.65	0.827941	0.109769	0.13	0.043142	0.004376	0.820773	0.009479	0.749039	0.62	0.103612	0.46	0	0.858974	0.402904	0.4883	0.173154	0.09	0	0.94	0.4	0	0	0.827941	0.053082	0.4	0.955552	0.891544	0.811401	0.18	0.914382	0.68784	0.589509	0.708
Sample_075	0	0.211667	0.382295	1	0.973786	0.695	0.003159	0	0.5135	0.211667	0	0.000138	0	0.48884	0.821538	0.71	0.821638	0.012081	0.19	0	0	0.25	0.001559	0.661622	0.566	0.386148	0.52	0	0.858974	0.315082	0.4876	0.907135	0.09	0	0.97	0.4	0	0	0.821638	8.6e-05	0.933333	0.955552	0.784357	0.833464	0.13	0.834477	0.48884	1	0.504
Sample_076	0.211535	0.979848	0.761312	1	1	0.675	0.00047	0	0.5729	1	0	0.001448	1	0.61333	0.526571	0.72	0.813803	0.256133	0.04	0.002029	0.00202	0.166667	0.011384	0.412347	0.744	0.380882	0.43	1	0.858974	0.878211	0.4872	0.914632	0.04	0	0.97	0.74	0.104214	1	0.813803	0.211535	0.933333	0.728562	0.944124	0.812683	0.05	0.925807	0.61333	0.603809	0.762
Sample_077	0	0.139833	0.496735	0.255557	0.943215	0.515	0.000864	0	0.4281	0.139833	0	0.000469	0	0.63287	0.815432	0.67	0.817715	0.002844	0.2	0	0	0.270268	0.001948	0.432704	0.52	0.395447	0.53	0	2.00311e-05	0.317198	0.49	0.255557	0.11	0	0.9	0.4	0	0	0.817715	5.5e-05	0.933333	0.850621	0.891889	0.81649	0.23	0.764018	0.63287	0.0453297	0.436
Sample_078	0	0.000581	0.908383	0	0.903562	0.58	0.000777	0	0.5343	0	0	0.000212	0	0.63287	0.821538	0.59	0.801503	0.000235	0.39	0	0	0	0.001341	0.60181	0.538	0.200124	0.55	0	0.858974	0.23359	0.4867	0.055975	0.1	0	0.93	0.4	0	0	0.801503	3.1e-05	1	0.955552	0.668112	0.812683	0.27	0.556778	0.63287	0.212285	0.498
Sample_079	0	0.934458	0.935296	0.766285	0.881164	0.54	0.000834	0	0.5268	1	0	0.000142	0	0.58744	0.835829	0.41	0.820176	0.006455	0.2	0	0	0.226359	0.001153	0.460988	0.636	0.2682	0.52	0	0.858974	0.942868	0.4876	0.766285	0.08	0	0.93	0.416	0	0	0.820176	8e-06	1	1	0.982606	0.813959	0.26	0.96367	0.58744	0.0186366	0.558
Sample_080	0.356196	0.756152	0.95321	0.775023	0.634	0.685	0.001896	0	0.5995	0.756152	0.450638	0.450638	0	0.63514	0.869171	0.68	0.81936	0.022758	0.09	0.005958	0.037933	0.263219	0.072657	0.49272	0.658	0.399856	0.51	0	0.858974	0.65488	0.4976	0.775023	0.08	0	0.99	0.588	0.482612	0	0.81936	0.356196	0.933333	0.728562	0.93852	0.836933	0.09	0.867887	0.63514	1	0.564
Sample_081	0	9e-06	0.314028	0	0.810558	0.575	0.000824	0	0.5785	0	0	0	0	0.7118	0.859069	0.6	0.816966	0.020585	0.13	0	0	0.433728	0.001024	0.429533	0.534	0.450549	0.56	0	0.858974	0.164615	0.4894	0.003496	0.09	0	0.97	0.56	0	0	0.816966	0.000177	0.933333	0.850621	0.127605	0.820237	0.21	0.380063	0.7118	0.593921	0.484
Sample_082	0	0.000118	0.958425	0.101945	0.991986	0.67	0.002688	0	0.6956	0	0	0.007197	1	0.67246	0.630536	0.16	0.824424	0.036858	0.07	3e-06	0.001215	0.166667	0.006615	0.30864	0.75	0.358862	0.59	0	0.858974	0.830781	0.4922	0.101945	0.06	0	1	0.584	0	1	0.824424	0.008353	1	1	0.838705	0.811401	0.04	0.933694	0.67246	1	0.622
Sample_083	0	0.911074	0.91331	1	0.878948	0.495	0.345693	0	0.5459	1	0	0.000741	0	0.58744	0.835403	0.71	0.831396	0.087542	0.2	5.8e-05	1.5e-05	0.840591	0.002093	0.857433	0.618	0.187829	0.56	0	0.858974	0.954984	0.4929	0.932786	0.1	0.345693	0.89	0.4	0	0	0.831396	0.007906	1	1	0.972863	0.812683	0.17	0.960456	0.58744	0.604158	0.654
Sample_084	0	0.980326	0.980243	1	0.226137	0.515	0.052989	0	0.7104	1	0.106171	0.106171	1	0.61481	0.72562	0.78	0.833441	0.361903	0.05	0.005253	0.002259	0.835459	0.291667	0.516913	0.672	0.403454	0.43	1	0.858974	0.554321	0.5034	0.983219	0.04	0	1	0.58	0	0	0.833441	0.046886	0.4	0.728562	0.936437	0.811401	0.05	0.899427	0.61481	1	0.678
Sample_085	0	0	0.606985	0	0.840711	0.54	0.000821	0	0.5854	0	0	0	0	0.61317	0.821538	0.63	0.780313	0.000881	0.2	0	0	0.166667	0.00081	0.43583	0.542	0.403421	0.55	0	0.858974	0.201115	0.4998	0.000925	0.09	0	0.9	0.4	0	0	0.780313	0	0.933333	0.850621	0.767398	0.838077	0.21	0.850344	0.61317	0.999812	0.448
Sample_086	0	0.958168	0.765683	0.643327	0.999996	0.765	0.000585	0	0.7948	1	0	0.022567	1	0.44829	0.761935	0.66	0.813947	0.480304	0.04	3e-06	2.7e-05	0.166667	0.001561	0.136409	0.738	0.620227	0.49	1	0.858974	0.985021	0.4806	0.643327	0.02	0	0.98	0.712	0	1	0.813947	0.02567	1	0.830639	0.990508	0.841469	0.02	0.98706	0.44829	0.773757	0.622
Sample_087	0.623509	0.897273	0.329611	0.450547	0.155755	0.565	0.016089	0.582239	0.6109	0.897273	0.313154	0.313154	0	0.7118	0.892841	0.67	0.826397	0.093564	0.07	0.582239	0.014339	0.853287	0.391681	0.63465	0.642	0.130703	0.47	0	0.858974	0.655263	0.4917	0.450547	0.06	0	0.98	0.608	0.34236	0	0.826397	0.623509	0.4	1	0.841858	0.811401	0.05	0.724908	0.7118	0.000171065	0.744
Sample_088	1	0.959355	0.949737	1	1	0.755	0.963926	1	0.8963	1	0.899211	0.899211	1	0.51186	0.542758	0.8	0.835208	0.975368	0.03	0.990095	0	0.710194	0.990263	0.123422	0.896	0.720284	0.39	1	0.858974	0.990853	0.5884	0.923963	0.01	1	0.97	0.868	1	1	0.835208	0.968779	1	0.830639	0.994688	0.846993	0	0.991337	0.51186	1	0.762
Sample_089	0.383958	0.958997	0.603913	0.891256	0.713886	0.635	0.89818	0	0.8421	1	0.517361	0.517361	0	0.8482	0.662207	0.4	0.834103	0.888292	0.03	0.038845	0.195894	1	0.09584	0.811443	0.82	0.275034	0.47	1	0.858974	0.976257	0.5728	0.891256	0.03	0.89818	0.97	0.868	0.170789	1	0.834103	0.383958	1	0.728562	0.95145	0.811401	0.02	0.960007	0.8482	0.613058	1
Sample_090	0.288941	0.979848	0.983978	1	0.931061	0.675	0.054183	0	0.8345	1	0.569816	0.569816	1	0.7692	0.690491	0.7	0.831617	0.12524	0.09	0.000229	0.335144	0.166667	0.011977	0.427753	0.77	0.492958	0.46	0	0.858974	0.937303	0.434	0.928461	0.07	0	0.97	0.4	0	1	0.831617	0.288941	0.8	0.390062	0.993957	0.812683	0.15	0.957413	0.7692	1	0.878
Sample_091	0	0.49907	0.264394	0.669892	0.999393	0.58	0.001352	0	0.7152	0.49907	0	0	0	0.56478	0.871235	0.58	0.820639	0.001205	0.1	0	0	0.25	0.000975	0.336521	0.566	0.4923	0.53	0	0.858974	0.049891	0.4876	0.669892	0.07	0	0.99	0.584	0	0	0.820639	1e-06	0.8	0.728562	0.378762	0.813959	0.11	0.535545	0.56478	0.945436	0.55
Sample_092	0	0	0.763653	0	0.485416	0.58	0.00081	0	0.5441	0	0	3.5e-05	0	0.55414	0.821538	0.62	0.789723	0.003984	0.13	0	0	0.166667	0.000799	0.63745	0.564	0.235326	0.53	1	0.858974	0.39011	0.4956	0.001606	0.07	0	0.96	0.4	0	0	0.789723	2e-06	1	1	0.967684	0.815228	0.11	0.947939	0.55414	0.593738	0.538
Sample_093	0.428712	0.976412	0.810759	1	1	0.74	0.006276	0	0.9375	1	0.105797	0.105797	1	0.85325	0.8475	0.4	0.827557	0.905941	0.03	0.070249	0.030919	0.25	0.123998	0.239817	0.818	0.500304	0.42	0	0.858974	0.992984	0.5439	0.987059	0.01	0	1	0.756	0.700828	1	0.827557	0.428712	1	0.830639	0.989964	0.811401	0.02	0.987576	0.85325	0.589415	0.85
Sample_094	0	0.785237	0.38089	0.563652	0.867644	0.54	0.091819	0	0.5618	0.785237	0	0.000123	0	0.62253	0.80376	0.62	0.828902	0.037973	0.13	0	5e-06	1	0.0024	0.414461	0.576	0.335338	0.45	0	0.858974	0.537018	0.5139	0.563652	0.11	0	0.98	0.4	0	0	0.828902	0.001	0.666667	1	0.816236	0.815228	0.11	0.679028	0.62253	0.505644	0.726
Sample_095	0	0.970842	0.951046	1	0.868072	0.71	0.003865	0	0.7564	1	0	0.084702	0	0.65806	0.717462	0.67	0.825603	0.184342	0.04	0.006786	0.001581	0.254686	0.029613	0.195015	0.736	0.544508	0.48	0	0.858974	0.930111	0.4837	0.913254	0.04	0	1	0.72	0	1	0.825603	0.054749	0.6	1	0.983843	0.856538	0.06	0.955128	0.65806	0.583658	0.618
Sample_096	0	0.735888	0.853999	0.859831	0.996613	0.655	0.013005	0.110113	0.6005	0.735888	0	0.007759	0	0.55414	0.900395	0.59	0.828941	0.321699	0.1	0.110113	0.000218	0.910304	0.124651	0.393743	0.602	0.390377	0.47	0	0.858974	0.954031	0.484	0.859831	0.04	0	0.99	0.556	0	0	0.828941	0.095405	1	1	0.996583	0.818995	0.06	0.997974	0.55414	0.0187466	0.62
Sample_097	0	0.882545	0.06513	0.839999	0.532107	0.69	0.862123	0	0.5696	0.882545	0	0.009255	0	0.67246	0.522614	0.67	0.829244	0.147504	0.13	0.005636	0.001894	0.820615	0.010129	0.353508	0.66	0.369466	0.59	0	0.858974	0.270167	0.4782	0.839999	0.07	0.862123	0.95	0.4	0	0	0.829244	0.005151	1	0.510117	0.643927	0.811401	0.08	0.831763	0.67246	0.885075	0.75
Sample_098	0	0.921827	0.666204	0.693452	0.121695	0.48	0.674042	0	0.4875	1	0	0.000134	0	0.68867	0.727404	0.61	0.830122	0.155188	0.13	0	0	1	0.003271	0.689394	0.64	0.249947	0.47	0	0.858974	0.629955	0.462	0.693452	0.11	0.674042	0.97	0.428	0	0	0.830122	0.000206	0.4	0.404443	0.925289	0.812683	0.26	0.88549	0.68867	0.609948	0.698
Sample_099	0	0.888485	0.388445	0.418712	1	0.555	0.007267	0	0.6197	0.888485	0	0.000572	0	0.67486	0.855011	0.4	0.822246	0.831742	0.06	0.000109	1e-06	0.250026	0.004538	0.429808	0.67	0.388042	0.45	1	0.858974	0.34339	0.4954	0.418712	0.02	0	0.8	0.604	0	0	0.822246	0.046664	0.733333	1	0.933399	0.813959	0.09	0.952821	0.67486	0.51497	0.64
Sample_100	0	0.005252	0.990692	0.203315	1	0.75	0.000854	0	0.8088	0	0	1e-06	1	0.70068	0.585442	0.4	0.760641	0.002106	0.04	0	0	0.166667	0.000972	0.323839	0.744	0.507977	0.5	1	0.858974	0.944419	0.5444	0.203315	0.05	0	1	0.748	0	1	0.760641	0	1	0.728562	0.979043	0.813959	0.04	0.780277	0.70068	0.323019	0.578
Sample_101	0.455633	0.972754	0.20679	1	1	0.645	0.017024	0	0.727	1	0	0	1	0.61189	0.789055	0.25	0.826336	0.880321	0.09	0.011396	0	0.256364	0.163788	0.23004	0.78	0.58764	0.51	1	0.858974	0.927895	0.4403	0.956642	0.07	0	0.99	0.6	0.25647	1	0.826336	0.455633	0.4	0.955552	0.984855	0.850231	0.07	0.969254	0.61189	1	0.712
Sample_102	0.74926	0.98065	0.837866	1	0.13065	0.725	0.95437	1	0.9126	1	1	0.950942	1	0.74689	0.709184	0.6	0.835061	0.972272	0.04	0.902333	0.64332	0.719224	0.988338	0.250103	1	0.566615	0.5	1	0.858974	0.953799	0.6194	0.940319	0.02	1	0.99	0.824	0.894636	1	0.835061	0.74926	0.333333	0.830639	0.967633	0.811401	0	0.972466	0.74689	0.566426	1
Sample_103	0	0.380602	0.198338	0.37317	0.999164	0.595	0.37073	0	0.6368	0.380602	0	0	0	0.52299	0.753763	0.58	0.830306	0.001785	0.09	0	0	0.83476	0.000975	0.233129	0.688	0.656069	0.52	0	0.858974	0.102101	0.4766	0.37317	0.09	0.37073	0.95	0.4	0	0	0.830306	0	0.266667	0.832907	0.957311	0.811401	0.18	0.940606	0.52299	0.672453	0.752
Sample_104	0.234167	0.945485	0.859325	1	0.720735	0.575	0.002962	0	0.5054	1	0	0.063441	0	0.78119	0.769935	0.76	0.822546	0.402917	0.13	0.000807	0.032822	0.295067	0.033327	0.741668	0.694	0.25802	0.42	0	0.858974	0.824599	0.4763	0.923557	0.12	0	0.95	0.4	0	0	0.822546	0.234167	1	0.955552	0.909955	0.815228	0.21	0.980513	0.78119	0.606133	0.606
Sample_105	0	0.107435	0.096522	0.130822	0.999745	0.585	0.000854	0	0.5667	0.107435	0	0	0	0.47083	0.847115	0.4	0.8057	0.001531	0.15	0	0	0.167141	0.001129	0.224172	0.544	0.602045	0.55	0	3.6327e-08	0.383757	0.4936	0.130822	0.1	0	0.96	0.4	0	0	0.8057	3e-06	0.933333	0.955552	0.27295	0.811401	0.13	0.765819	0.47083	0.999673	0.43
[truncated: 11 more columns]

## Sheet: SC2_Function_IBD vs nonIBD
	SC2_submission1	SC2_submission2	SC2_submission3	SC2_submission4	SC2_submission5	SC2_submission6	SC2_submission7	SC2_submission8	SC2_submission9	SC2_submission10	SC2_submission11	SC2_submission12	SC2_submission13	SC2_submission14	SC2_submission15	SC2_submission17	SC2_submission18	SC2_submission19	SC2_submission20	SC2_submission21	SC2_submission22	SC2_submission23	SC2_submission24	SC2_submission25	SC2_submission26	SC2_submission27	SC2_submission28	SC2_submission29	SC2_submission30	SC2_submission31	SC2_submission32	SC2_submission33	SC2_submission34	SC2_submission35	SC2_submission36	SC2_submission37	SC2_submission38	SC2_submission39	SC2_submission40	SC2_submission41	SC2_submission42	SC2_submission43	SC2_submission44	SC2_submission46	SC2_submission48	SC2_submission49	SC2_submission50	SC2_submission51	SC2_submission52
Sample_001	0.47362	0.036198	0.720892	0	0.99997	0.895	0.324871	0	0.6772	0	0.616522	0.616522	1	0.46519	0.466518	0.65	0.201345	0.249751	0	0.071631	0.668881	0.688196	0.209736	0.318746	0.506	0.497	0.74	1	0.999975	0.97218	0.4622	0.07078	0	0.324871	1	0.768	0.44262	1	0.201345	0.47362	0.333333	0.712229	0.937204	0.434686	0.04	0.939475	0.46519	0.260118	0.604
Sample_002	0.10252	0.438413	0.00206	0.258413	0.620218	0.655	0.047349	0	0.2761	0.438413	0.319306	0.319306	0	0.38675	0.280045	0.73	0	0.012811	0.72	2.3e-05	0.449976	0.166667	9.5e-05	0.17462	0.35	0.746164	0.32	0	1	0.779745	0.0474	0.258413	0.49	0	0.79	0.584	0	1	0.046673	0.10252	0.333333	0.573621	0.635227	0	0.25	0.780933	0.38675	0.260123	0.22
Sample_003	0	0.005712	0.009453	0.12819	0.0144923	0.105	0.003792	0	0.1188	0	0	0.0041	0	0.14327	0.0131282	0.23	0	0.013174	0.7	0.001883	0.014875	0.166667	0.002668	0.0507004	0.104	0.231698	0.16	0	1	0.060855	0.1238	0.12819	0.62	0	0.13	0.392	0	0	0.022046	0.019494	0.888889	0.551961	0.016626	0.00370524	0.92	0.009394	0.14327	0.260113	0
Sample_004	1	0.986963	0.979851	1	0.999975	1	0.967467	1	0.7886	1	1	0.997101	1	0.84614	0.9917	0.93	1	0.981911	0	0.954143	0.993764	0.82471	0.9644	0.890287	0.806	0.738225	0.83	1	1	0.999692	0.9596	0.927817	0	1	1	0.968	1	1	0.952292	0.993713	0.444444	0.939842	0.998817	0.724466	0.01	0.999242	0.84614	0.999997	0.724
Sample_005	0.113079	0.00061	0.001705	0	7.2384e-05	0.27	0.011954	0	0.068	0	0.2567	0.2567	0	0.35103	0.00801768	0.4	0	0.000266	0.68	0.000375	0.342323	0.225995	0.00024	0.0452366	0.192	0.248689	0.13	0	1	0.069734	0.3754	0.065789	0.36	0	0.4	0.6	0	0	0.024109	0.113079	0.777778	0.408767	0.048273	1.36594e-07	0.22	0.037856	0.35103	0.275312	0.164
Sample_006	0.213539	0.036365	0.00051	0.506374	3.4947e-05	0.155	0.203555	0	0.0635	0	0.250758	0.250758	0	0.27655	0.0047258	0.45	0.156407	0.003376	0.99	0	0.373086	0	2e-06	0.0152533	0.132	0.174178	0.02	0	0	0.013644	0.0861	0.506374	0.99	0.203555	0.03	0.18	0	0	0.156407	0.213539	0.888889	0.234023	0.061047	2.04172e-06	0.94	0.051994	0.27655	0.260113	0.164
Sample_007	0	0.090716	0.002795	0.365398	0.00464919	0.485	0.169586	0	0.2679	0	0.317169	0.317169	0	0.4148	0.0330841	0.28	0.317556	0.003562	0.96	0.000486	0.448531	0.166667	0.000816	0.0754755	0.196	0.725094	0.22	0	1	0	0.0487	0.365398	0.98	0.169586	0.09	0.44	0	0	0.317556	0.074917	0.666667	0.43351	0.011241	0.184369	0.67	0.004211	0.4148	0.260113	0.164
Sample_008	0	0.029383	0.00261	0	1.9328e-05	0.285	0.002191	0	0.0013	0	0.317586	0.317586	0	0.21952	0.00486534	0.31	0	0.002943	0.63	0.000446	0.447986	0.221856	0.000996	0.00243902	0.118	0.258246	0.04	0	1	0.011252	0.0253	0.020116	0.64	0	0.13	0.284	0	0	0.003011	0.008791	1	0.631842	0.319268	0.161295	0.71	0.24223	0.21952	0.260113	0.176
Sample_009	0.888697	0.740332	0.992838	0.827785	0.870578	0.91	0.811813	0.271287	0.6686	0.740332	0.319306	0.319306	1	0.6334	0.799304	0.4	0.14057	0.810517	0	0.271287	0.449976	0.816287	0.634552	0.620654	0.79	0.801756	0.72	1	1	0.948956	0.5131	0.827785	0	0.811813	0.99	0.892	1	1	0.14057	0.888697	0	0.776941	0.727116	0.541153	0.05	0.919483	0.6334	0.547381	0.8
Sample_010	0.171703	0.171055	0.438088	0	0.0052056	0.76	0.032758	0	0.3147	0.171055	0.357167	0.357167	0	0.3078	0.0722217	0.4	0	0.091683	0	0.051222	0.20381	0.291311	0.060608	0.114612	0.206	0.299977	0.24	0	0.996345	0.608582	0.2128	0.09356	0.01	0	0.96	0.716	0.101996	1	0.054525	0.171703	1	0.455492	0.661901	0.00945187	0.09	0.396728	0.3078	0.260122	0.196
Sample_011	0	0.060167	0.03284	0	0.00364287	0.56	0.012104	0	0.0908	0	0	0.009744	0	0.4403	0.00734585	0.64	0	0.005459	0	0.000409	0.008179	0.053619	0.001237	0.173949	0.34	0.425732	0.06	0	6.86355e-07	0.855489	0.0622	0.062615	0.01	0	0.95	0.692	0	1	0.013978	0.096309	0.888889	0.436534	0.773809	0.232592	0.09	0.937433	0.4403	0.260113	0.486
Sample_012	0.186158	0.000497	0.155674	0	0.976559	0.32	0.037735	0	0.114	0	0	0.044832	0	0.16964	0.025432	0.34	0	0.198784	0.24	0.02148	0.441154	0.166667	0.035751	0.0673328	0.248	0.36834	0.2	0	1	0.011458	0.1381	0.083367	0.57	0	0.39	0.384	0.189212	0	0.089739	0.186158	0.888889	0.224001	0.005709	0.111716	0.81	0.004637	0.16964	0.260113	0.15
Sample_013	0	0.026694	0.003226	0	5.1655e-05	0.465	0.004732	0	0.025	0	0	0.025635	0	0.21212	0.00593173	0.4	0	0.000802	0.31	0.004377	0.011494	0.166668	0.010779	0.0295443	0.158	0.33668	0.06	0	8.16511e-05	1.6e-05	0.0705	0.030048	0.02	0	0.89	0.676	0	1	0.004758	0.010761	0.777778	0.420295	2e-06	0.160407	0.07	0.094127	0.21212	0.260113	0.124
Sample_014	0.178809	0.606242	0.003087	0.199853	5.0684e-05	0.7	0.324196	0	0.284	0.606242	0	0.039866	1	0.32764	0.0694287	0.81	0.208951	0.110624	0.04	0.054602	0.076368	0.210185	0.076702	0.302706	0.364	0.438983	0.18	1	1	0.9395	0.1502	0.199853	0.09	0.324196	0.9	0.764	0.244982	1	0.208951	0.178809	0.666667	0.576033	0.942652	0.042977	0.09	0.968713	0.32764	0.455554	0.274
Sample_015	0	0.288049	0.040691	0	0.00845087	0.54	0.00307	0	0.0561	0.288049	0	0.001535	0	0.27182	0.0235861	0.7	0	0.001074	0.02	0.000269	0.00236	0.27496	0.000457	0.0180368	0.17	0.414325	0.11	0	0.999866	0.251282	0.0453	0.006401	0.01	0	0.85	0.6	0	1	0.006552	0.022961	0.888889	0.56405	0.92454	0.331363	0.13	0.945513	0.27182	0.274398	0.16
Sample_016	0.218753	0.202713	0.001771	0.249066	0.996514	0.86	0.173219	0	0.783	0.202713	0.528682	0.528682	1	0.49055	0.524845	0.97	0	0.127879	0.02	0.053874	0.416476	2.1e-05	0.251664	0.598621	0.582	0.147766	0.48	1	1	0.63273	0.872	0.249066	0.01	0.173219	0.98	0.876	0.276848	1	0.0473	0.218753	0.333333	0.672318	0.793733	0.205391	0.02	0.208717	0.49055	0.976904	0.748
Sample_017	0.354741	0.617578	0.645386	0.432039	1e-09	0.325	0.216051	0	0.0269	0.617578	0.3193	0.3193	0	0.2083	0.0109342	0.28	0	0.195433	0.59	0.010719	0.44977	0.30893	0.014094	0.0052168	0.142	0.404486	0.03	0	1	0.832203	0.3461	0.432039	0.94	0.216051	0.02	0.312	0.215905	0	0.070377	0.354741	0.888889	0.550114	0.500001	0.306384	0.82	0.512957	0.2083	0.260113	0
Sample_018	0	0.384338	0.073618	0.287602	0.733313	0.38	0.086671	0	0.1099	0.384338	0.121856	0.121856	0	0.16194	0.0149067	0.31	0	0.044558	0.15	0.012286	0.353635	0.25	0.015262	0.0197796	0.104	0.243489	0.2	0	1	0.074819	0.0116	0.287602	0.66	0	0.24	0.564	0	0	0.09022	0.079521	1	0.600336	0.12002	0.147237	0.09	0.043639	0.16194	0.260113	0
Sample_019	0.135383	0.007826	0.201028	0	8.28e-06	0.425	0.307754	0	0.2968	0	0	0.05628	0	0.30761	0.00513669	0.55	0.392052	0.131712	0.3	0.075037	0.049148	0.168705	0.085799	0.438016	0.334	0.279897	0.07	0	1	0.038021	0.083	0.054778	0.85	0.307754	0.16	0.416	0.199526	0	0.392052	0.135383	0.666667	0.421695	0.009074	1.62101e-05	0.71	0.014269	0.30761	0.260132	0.218
Sample_020	0	0.013358	0.004571	0.10497	1.54e-07	0.6	0.009152	0	0.0892	0	0.319306	0.319306	0	0.14458	0.00560218	0.31	0	0.002346	0.46	0.002461	0.449976	0.170209	0.003072	0.00799458	0.116	0.247383	0.06	0	1	0.00547	0.0322	0.10497	0.59	0	0.28	0.6	0	0	0.015752	0.031272	0.888889	0.405151	0.035292	0.225222	0.16	0.023603	0.14458	0.260113	0
Sample_021	0.231693	0.195139	0.010107	0.504412	0.46563	0.715	0.13488	0	0.5264	0.195139	0	0.061031	1	0.2792	0.819543	0.68	0.157074	0.022438	0.06	0.00271	0.100063	0.166667	0.009213	0.324946	0.318	0.587049	0.56	1	1	0	0.0735	0.504412	0.05	0.13488	0.93	0.74	0	1	0.157074	0.231693	0.444444	0.483851	6e-06	0.164179	0.1	7e-06	0.2792	0.521192	0.258
Sample_022	0.125287	0.562005	0.354502	0.527139	0.993543	0.365	0.02732	0	0.0304	0.562005	0	0.006364	1	0.30122	0.0124648	0.33	0	0.003353	0.26	6e-05	0.126079	0.166667	7.3e-05	0.0081305	0.168	0.251228	0.07	1	0	0.452978	0.1152	0.527139	0.83	0	0.6	0.6	0	0	0.025467	0.125287	1	0.633522	0.033577	0.187465	0.18	0.287106	0.30122	0.260113	0.162
Sample_023	0.456746	0.975592	0.560146	1	0.0262724	0.975	0.769391	0	0.3182	1	0.318028	0.318028	1	0.26356	0.12128	0.74	0.695507	0.04946	0	0.076729	0.346596	0.689064	0.123757	0.264333	0.4	0.516298	0.44	1	1	0.872109	0.0468	0.939041	0	0.769391	1	0.944	0.483582	1	0.695507	0.456746	0.777778	0.787127	0.81042	0.5	0.02	0.94558	0.26356	0.260117	0.424
Sample_024	1	0.988075	0.991938	0.892308	1	1	0.986361	1	1	1	0.322146	0.322146	1	1	0.999224	1	1	0.991774	0	0.981067	0.452767	0.833118	0.988868	0.988475	1	1	0.97	1	1	0.999903	0.9721	0.892308	0	1	1	0.948	1	1	0.948239	0.997887	0	0.956548	0.999588	0.999175	0.01	0.999837	0.92799	1	1
Sample_025	0.592965	0.940247	0.910623	0.787877	0.0956388	0.615	0.540911	0.201998	0.146	1	0.473876	0.473876	1	0.33944	0.0539606	0.62	0.440967	0.83693	0.01	0.201998	0.491196	0.185777	0.307099	0.083884	0.21	0.421418	0.28	0	0.999992	0.974182	0.5714	0.787877	0.02	0.540911	0.95	0.7	0.503652	1	0.440967	0.592965	0.666667	0.674138	0.983305	0.431524	0.1	0.97425	0.33944	0.486561	0.128
Sample_026	0	0.034005	0.007374	0	0.443969	0.66	0.016232	0	0.0822	0	0	0.032745	1	0.25459	0.0719467	0.65	0	0.003185	0.01	0.000361	0.059709	0.166674	0.001325	0.00243902	0.174	0.506646	0.16	1	1	0.529902	0.0444	0.070428	0.03	0	0.97	0.668	0	1	0.007998	0.039486	0.888889	0.560206	0.373336	0.374329	0.13	0.275935	0.25459	0.260114	0.176
Sample_027	0.381664	0.54265	0.292357	0.680039	0.016475	0.73	0.376483	0.166113	0.1763	0.54265	0.500384	0.500384	1	0.23967	0.0412128	0.63	0.508166	0.309588	0	0.166113	0.588607	0.684407	0.177848	0.0782639	0.226	0.250909	0.22	0	4.46358e-07	0.223804	0.1161	0.680039	0	0.376483	0.96	0.828	0.593449	1	0.508166	0.381664	0.666667	0.590536	0.767329	0.552566	0.03	0.479077	0.23967	0.260113	0
Sample_028	0	0.46892	0.079346	0.302533	1.1e-08	0.49	0.108439	0	0.0085	0.46892	0	0.0067	0	0.17284	0.00481165	0.8	0	0.174396	0.7	0.018332	0.006412	0.190402	0.042708	0.0188752	0.134	0.162412	0.02	0	1	1e-06	0.0335	0.302533	0.53	0.108439	0.71	0.388	0	0	0.093239	0.036579	0.888889	0.421432	0.067876	0.0631728	0.72	0.024829	0.17284	0.260113	0
Sample_029	0	9.5e-05	2.1e-05	0	0.0213738	0.09	0.000314	0	0.0043	0	0	0.000782	0	0.14836	0.00427965	0.38	0	0.000243	1	5e-06	0.001964	0.166667	2.6e-05	0.00841787	0	0.250103	0.06	0	1.415e-09	0	0.0271	0.001216	1	0	0.03	0.172	0	0	0.001012	0.006514	0.888889	0.291087	0.003296	1.85375e-06	0.96	8e-06	0.14836	0.260113	0
Sample_030	0	0.100582	0.04023	0.164581	0.207176	0.285	0.010349	0	0.018	0.100582	0	0.024507	1	0.23419	0.00769123	0.35	0	0.014095	0.85	0.002992	0.049302	0.257534	0.003512	0.0219944	0.144	0.144995	0.09	1	6.455e-09	0.043322	0.0511	0.164581	0.78	0	0.3	0.432	0	0	0.016895	0.052944	0.888889	0.509812	0.193839	0.0226536	0.83	0.243429	0.23419	0.260113	0.14
Sample_031	0.324507	0.274908	0.006289	0.516391	0.499056	0.685	0.18424	0	0.2141	0.274908	0.319306	0.319306	1	0.49828	0.040985	0.87	0.445253	0.070039	0.07	0.089343	0.449976	0.769887	0.113387	0.307284	0.696	0.205285	0.26	1	0	0.66524	0.8292	0.516391	0.02	0.18424	0.68	0.66	0	1	0.445253	0.324507	0.555556	0.727758	0.676854	0	0.05	0.760967	0.49828	0.260118	0.768
Sample_032	1	0.895065	0.937025	1	1	1	0.95711	1	0.9683	0.895065	1	0.953761	1	0.82607	0.992698	0.6	1	0.947742	0	0.929978	0.969917	0.810956	0.902554	0.968987	1	1	0.92	1	1	0.032284	0.7099	0.917819	0	1	1	0.852	1	1	0.940641	0.977288	0.111111	0.981602	0.285733	0.471043	0.01	0.655762	0.82607	0.990148	1
Sample_033	1	0.864502	0.951144	0.894365	2.114e-06	0.97	0.826308	0.528684	0.1613	0.864502	0.887209	0.887209	1	0.57078	0.218028	0.62	0.785206	0.827779	0	0.528684	0.871913	0.821944	0.61359	0.0601551	0.36	0.448431	0.14	1	0.999983	0.995502	0.3888	0.894365	0	0.826308	1	0.916	0.829705	1	0.785206	0.918433	0.555556	0.724824	0.994058	0.538586	0.01	0.997843	0.57078	0.260866	0.432
Sample_034	0.107379	0.006461	0.066579	0	7.134e-06	0.41	0.010219	0	0.0032	0	0.184728	0.184728	0	0.10801	0.0047258	0.65	0	0.02088	0.8	0.008138	0.220498	0.25	0.01417	0.00138889	0.124	0.266522	0.02	0	0	0.809643	0.1358	0.028577	0.96	0	0.24	0.408	0	0	0.013257	0.107379	1	0.494631	0.663699	0.0457225	0.81	0.660773	0.10801	0.260113	0
Sample_035	0	0.00272	7e-06	0	2.9422e-05	0.28	0.000127	0	0.019	0	0	0.000655	0	0.18429	0.0103268	0.31	0	0	0.45	0	0.001607	0.166667	0	0.0129509	0	0.425447	0.08	0	0.997536	0	0.0502	0.000137	0.88	0	0.43	0.34	0	0	0.000662	0.062158	1	0.428554	0	0.0449608	0.87	1e-06	0.18429	0.260113	0
Sample_036	0	0.110287	0.035305	0	2.0519e-05	0.49	0.04157	0	0.1203	0.110287	0	0.041297	0	0.50818	0.00513669	0.97	0	0.268755	0.84	0.025601	0.11452	0.166979	0.031027	0.129944	0.368	0.0336945	0.09	0	0	0.005361	0.4437	0.053078	0.65	0	0.6	0.6	0	0	0.067695	0.036443	0.777778	0.593947	0.006173	5.5663e-08	0.7	0.002786	0.50818	0.260402	0.31
Sample_037	0	0.006673	0.011012	0	2e-09	0.69	0.040823	0	0.2253	0	0	0.000753	0	0.41365	0.168548	0.28	0	0.011935	0.04	5.4e-05	0.002882	0.176251	0.000109	0.101485	0.148	0.445247	0.33	0	1	0	0.3128	0.037394	0.76	0	0.74	0.64	0	1	0.054848	0.049293	0.333333	0.584463	3e-06	0.0102266	0.2	2e-06	0.41365	0.334962	0.182
Sample_038	0.137965	0.010033	0.000698	0	3e-09	0.365	0.033179	0	0.0349	0	0.185447	0.185447	0	0.24051	0.00866158	0.69	0	0.002582	0.98	0	0.29169	0.166667	0	0.0204759	0.156	0.126329	0.07	0	0.00107528	0	0.1146	0.046032	1	0	0.07	0.328	0	0	0.030298	0.137965	0.888889	0.423875	0.004058	0.00637052	0.87	0.003021	0.24051	0.260115	0.132
Sample_039	0.105856	0.402218	0.463284	0.338975	0.00130868	0.405	0.04265	0	0.0116	0.402218	0.14971	0.14971	0	0.3072	0.0219724	0.65	0.130736	0.249973	0.93	0.053172	0.148789	0.315501	0.073479	0.042439	0.224	0.382907	0.01	0	1	0.952484	0.2407	0.338975	0.51	0	0.62	0.328	0	0	0.130736	0.105856	0.777778	0.363968	0.906982	0.0102843	0.83	0.848975	0.3072	0.260114	0.16
Sample_040	0.211362	0.000728	0.318496	0	0.000722871	0.625	0.005729	0	0.2062	0	0	0.011537	0	0.41034	0.0111538	0.4	0	0.002324	0.02	1e-06	0.013519	0.229811	1e-06	0.0616625	0.198	0.221041	0.16	0	8.34228e-06	0.880586	0.8759	0.005578	0.06	0	0.94	0.66	0	1	0.01724	0.211362	0.888889	0.366739	0.84382	0.0760745	0.15	0.786573	0.41034	0.260117	0.24
Sample_041	0.343408	0	0.000381	0	1	0.93	0.1602	0	0.7194	0	0.311323	0.311323	1	0.75595	0.869274	0.97	0.150254	1e-06	0	0.000233	0.406533	0.793234	3.9e-05	0.807167	0.86	1	0.84	1	1.99996e-12	0.963007	0.8209	0.001025	0	0.1602	1	0.816	0	1	0.150254	0.343408	0.222222	0.794028	0.97456	0.99328	0.03	0.988686	0.75595	0.903241	0.886
Sample_042	0.726874	0.824156	0.301238	0.633238	0.000326018	0.4	0.271414	0.171649	0.0556	0.824156	0.143703	0.143703	1	0.37867	0.0155528	0.7	0.171741	0.104127	0.09	0.171649	0.346384	0.25	0.303379	0.00788557	0.244	0.249601	0.08	1	0.999998	0.592151	0.2124	0.633238	0.07	0.271414	0.85	0.652	0.898535	1	0.171741	0.726874	0.888889	0.668709	0.961097	0.0875947	0.11	0.941215	0.37867	0.260114	0.294
Sample_043	0.344425	0.006137	0.016243	0.157009	0.0409522	0.91	0.000994	0	0.1416	0	0.285229	0.285229	1	0.22278	0.0825884	0.77	0	4.3e-05	0	4e-06	0.418397	0.166667	2.2e-05	0.00702269	0.138	0.358756	0.12	1	0	0.448604	0.0532	0.157009	0	0	0.99	0.876	0.262877	1	0.002053	0.344425	0.555556	0.688275	0.799029	0.21994	0	0.609535	0.22278	0.260113	0.144
Sample_044	0.184035	0.12366	0.218629	0.380232	2e-09	0.985	0.233385	0	0.2017	0.12366	0.224567	0.224567	1	0.5021	0.0404229	0.71	0.249048	0.2197	0.01	0.02743	0.118639	0.714107	0.071944	0.0250955	0.186	0.317428	0.37	1	0.999998	0.925148	0.1454	0.380232	0.01	0.233385	0.99	0.856	0	1	0.249048	0.184035	0.666667	0.738666	0.987442	0.419192	0.02	0.970123	0.5021	0.260187	0.378
Sample_045	0.183628	0.000164	0.084889	0	0.00914134	0.475	0.009674	0	0.1519	0	0	0.049286	0	0.38318	0.00746343	0.45	0.107063	0.030696	0.01	0.049663	0.065411	0.169527	0.038015	0.067723	0.292	0.353294	0.14	0	0	0.107144	0.1783	0.060013	0.01	0	0.97	0.636	0.167637	1	0.107063	0.183628	0.888889	0.373265	0.271888	0.281684	0.18	0.089717	0.38318	0.260113	0.226
Sample_046	1	0.987559	0.996924	1	0.49898	0.985	0.981496	1	0.8367	1	1	0.917862	1	0.87838	0.953913	0.94	1	0.99314	0	0.96672	0.987218	0.82947	0.982265	0.901477	1	0.470454	0.76	1	1	0.997204	0.82	0.951277	0	1	1	0.98	1	1	0.965997	0.996989	0.333333	0.945842	0.998234	0.586774	0.01	0.99922	0.87838	0.99973	1
Sample_047	0.129753	2e-06	0	0	5.8415e-05	0.245	0.000449	0	0.0055	0	0.31688	0.31688	0	0.20007	0.00284902	0.44	0	2e-06	0.98	0	0.447008	0.166667	0	0.0138644	0.12	0.126526	0.01	0	1	0.003183	0.0512	3.3e-05	0.99	0	0.07	0.124	0	0	0.001071	0.129753	0.888889	0.192734	0.039506	4.98857e-06	0.97	0.020772	0.20007	0.260113	0.14
Sample_048	0.2139	0.011676	0.012523	0	0.901266	0.395	0.000203	0	0.0982	0	0.319306	0.319306	0	0.12749	0.00964656	0.42	0	2.6e-05	0.95	1e-06	0.449976	0.166667	7e-06	0.0275345	0	0.142598	0.07	0	0	1.1e-05	0.1764	0.027222	0.94	0	0.22	0.6	0	0	0.000581	0.2139	0.777778	0.388608	0.007401	0.00973927	0.1	0.017149	0.12749	0.260112	0
Sample_049	0.124422	0.025187	0.124024	0	0.00428539	0.63	0.042972	0	0.1345	0	0.325297	0.325297	0	0.13905	0.0595791	0.75	0	0.022977	0.19	0.000142	0.455361	0.166685	0.000289	0.051863	0.158	0.278507	0.21	0	1	0.078038	0.1678	0.031647	0.02	0	0.96	0.616	0	0	0.020707	0.124422	0.777778	0.294779	0.032856	0.0122978	0.22	0.82707	0.13905	0.260113	0
Sample_050	1	0.828442	0.897417	0.799475	0.836049	0.895	0.837759	1	0.6944	0.828442	0.731286	0.731286	1	0.59755	0.625942	0.93	0.813652	0.84195	0	0.929723	0.84339	0.816015	0.919229	0.568744	0.602	0.610239	0.5	1	0.999227	0.882127	0.408	0.799475	0	0.837759	0.99	0.832	1	1	0.813652	0.970963	0.333333	0.924731	0.997444	0.99493	0.01	0.894635	0.59755	0.263848	0.558
Sample_051	0	0.019232	0.000759	0	1.8267e-05	0.535	0.027713	0	0.0213	0	0	0.084207	0	0.21244	0.0113229	0.4	0	0.003118	0.41	9.6e-05	0.262918	0.166667	0.000234	0.00392157	0	0.0985692	0.03	0	1	0	0.0879	0.074997	0.08	0	0.84	0.6	0	0	0.025151	0.054247	0.888889	0.437631	0	0.0121465	0.8	3e-06	0.21244	0.260114	0
Sample_052	0	0.078869	0.009366	0.276467	0.964762	0.605	0.037109	0	0.1054	0	0	0.008189	0	0.41685	0.118966	0.43	0	0.066101	0.08	0.002564	0.016271	0.176841	0.002378	0.08236	0.316	0.509055	0.19	0	0.00015781	2e-06	0.4872	0.276467	0.05	0	0.69	0.6	0	1	0.072963	0.022905	0.555556	0.726964	1e-06	9.6595e-08	0.19	4e-06	0.41685	0.539956	0.284
Sample_053	0.809726	0.549735	0.450531	0.722233	0.0207594	0.515	0.718788	0.464036	0.1967	0.549735	0.775144	0.775144	1	0.58282	0.0215207	0.85	0.553502	0.574351	0.01	0.464036	0.670237	0.687903	0.497637	0.15344	0.506	0.16913	0.25	1	1.96074e-07	0.993025	0.0756	0.722233	0.01	0.718788	0.98	0.768	0.699297	1	0.553502	0.809726	0.777778	0.659044	0.976261	0.211907	0.04	0.989989	0.58282	0.260122	0.6
Sample_054	0.118045	0.031483	0.006798	0.18865	3.676e-06	0.145	0.005644	0	0.0045	0	0.147025	0.147025	0	0.23696	0.00560218	0.31	0	0.000599	0.96	5e-06	0.114667	0.166667	2.2e-05	0.00243902	0.13	0.258237	0	0	1	0.044777	0.0331	0.18865	0.99	0	0.09	0.2	0	0	0.005057	0.118045	1	0.413375	0.327983	0.12331	0.93	0.093809	0.23696	0.260113	0.13
Sample_055	0.220893	0.313567	0.626708	0.416018	1.93e-07	0.535	0.513515	0	0.0738	0.313567	0.11049	0.11049	0	0.38455	0.00277564	0.36	0.326671	0.391577	0.96	0.006111	0.127412	0.16934	0.023538	0.0612394	0.192	0.218048	0.05	0	0	0.682777	0.0897	0.416018	0.99	0.513515	0.1	0.4	0.190022	0	0.326671	0.220893	0.777778	0.477892	0.594954	0.0157572	0.68	0.601183	0.38455	0.260113	0.162
Sample_056	0.868977	0.844579	0.936707	0.836255	0.0163275	0.86	0.838342	0.846723	0.2672	0.844579	1	0.925606	1	0.45049	0.0109994	0.66	0.649209	0.718825	0	0.846723	0.945008	0.653275	0.919965	0.156081	0.39	0.413693	0.27	1	9.895e-09	0.950409	0.1814	0.836255	0	0.838342	0.95	0.84	1	1	0.649209	0.868977	0.666667	0.641601	0.997139	0.58033	0.05	0.963541	0.45049	0.260113	0.36
Sample_057	0.156989	0	3.1e-05	0	1e-09	0.245	0.008061	0	0.0288	0	0	0.058033	0	0.19805	0.0422888	0.84	0	2e-05	0.14	2.4e-05	0.098089	0.168456	1.7e-05	0.0163495	0.262	0.643444	0.22	0	0.969997	0.846496	0.0978	1.1e-05	0.42	0	0.6	0.6	0	1	0.006932	0.156989	0.888889	0.750231	0.682659	0.670123	0.2	0.176551	0.19805	0.260119	0.164
Sample_058	0.218386	0.811977	0.023658	0.579428	0.0902419	0.42	0.250188	0	0.0417	0.811977	0.275013	0.275013	1	0.39558	0.0092285	0.4	0.168498	0.069982	0.03	0.033603	0.287793	0.166667	0.063094	0.0428339	0.106	0.167203	0.04	0	1	0.386195	0.0422	0.579428	0.06	0.250188	0.85	0.644	0.301085	1	0.168498	0.218386	0.888889	0.391737	0.898252	0.045103	0.11	0.76985	0.39558	0.260113	0
Sample_059	0	0.040853	0.001795	0	0	0.185	0.035442	0	0.0493	0	0	0.030478	0	0.23526	0.00554042	0.42	0	0.007653	0.76	0.000532	0.048001	0.166687	0.002202	0.0199376	0	0.141426	0.03	0	2.03711e-07	0.237377	0.1012	0.022853	0.83	0	0.15	0.428	0	0	0.006013	0.067115	1	0.476612	0.249319	0.00564028	0.74	0.113651	0.23526	0.260114	0.1
Sample_060	0.345074	0.006169	0.004607	0	3.382e-05	0.475	0.000939	0	0.1318	0	0.28478	0.28478	0	0.19134	0.0112877	0.55	0	8e-06	0.36	0	0.414271	0.166667	0	0.0665793	0.122	0.226445	0.18	0	0	0	0.0302	0.020997	0.26	0	0.72	0.6	0.185096	0	0.004991	0.345074	0.777778	0.296017	0	0.0957527	0.16	1.7e-05	0.19134	0.260113	0.108
Sample_061	0.345077	0.570382	0.17301	0.69204	3.4e-07	0.48	0.00723	0	0.0659	0.570382	0.319123	0.319123	0	0.16666	0.00603937	0.4	0	0.000736	0.06	0	0.449752	0.166667	1e-06	0.100764	0.152	0.202659	0.1	0	0	0.021488	0.0708	0.69204	0.11	0	0.61	0.624	0.517233	1	0.062365	0.345077	0.666667	0.453413	0.055863	0.341737	0.1	0.071798	0.16666	0.260139	0.15
Sample_062	0	0.038481	0.000623	0.110657	7.4e-08	0.305	0.034122	0	0.0014	0	0	0.011845	0	0.13116	0.0042324	0.4	0	0.003468	0.97	0.0007	0.020664	0.166667	0.001837	0.00243902	0	0.111071	0	0	4.4762e-08	0.004091	0.0262	0.110657	0.99	0	0.09	0.216	0	0	0.01961	0.034046	0.888889	0.310137	0.005428	0.0311742	0.91	0.003173	0.13116	0.260113	0
Sample_063	0.345076	0.006286	0.014347	0	2.372e-06	0.465	0.384302	0	0.0367	0	0.262722	0.262722	0	0.15339	0.00587844	0.21	0.290397	0	0.93	0	0.394574	0.166667	0	0.0112316	0.136	0.216724	0.07	0	0	1e-06	0.0602	0.051535	0.74	0.384302	0.19	0.236	0	0	0.290397	0.345076	0.888889	0.24941	0.006393	1.24e-10	0.98	0.006912	0.15339	0.260113	0
Sample_064	0.230321	0.075569	0.000838	0	3.5067e-05	0.565	0.001799	0	0.1939	0	0.344157	0.344157	0	0.26101	0.0180152	0.42	0	0.013087	0.71	0.002733	0.403083	0.236077	0.007829	0.214996	0.116	0.287859	0.11	0	1	0.290807	0.0468	0.011289	0.9	0	0.06	0.576	0.366295	1	0.005312	0.230321	0.555556	0.390855	0.28448	0.0473931	0.68	0.148878	0.26101	0.260113	0
Sample_065	0.54195	0.009511	0.004976	0	0.000198852	0.29	0.006463	0	0.0055	0	0.317762	0.317762	0	0.13854	0.0036094	0.4	0	0.020906	0.92	0.075884	0.448864	0.167063	0.032308	0.00420894	0	0.185742	0.02	0	1	0.008166	0.1314	0.025107	0.97	0	0.1	0.336	0.88146	0	0.011395	0.54195	0.777778	0.325312	0.083789	0.0135154	0.85	0.018163	0.13854	0.260113	0
Sample_066	0	0.000527	2.8e-05	0	0.00457368	0.47	0.000326	0	0.009	0	0	0.002696	0	0.1695	0.00481165	0.4	0	1.7e-05	0.96	0.000637	0.001374	0.166801	0.001058	0.0117699	0.102	0.157436	0.05	0	5.99998e-12	2e-06	0.0623	0.003254	0.87	0	0.59	0.316	0	0	0.00054	0.00116	0.777778	0.315252	0	0.188997	0.76	1.5e-05	0.1695	0.260113	0
Sample_067	0.336415	0.008677	0.001989	0	0.0276581	0.39	0.008737	0	0.0072	0	0.316032	0.316032	0	0.15614	0.0271447	0.73	0	0.006895	0.9	0.001658	0.547217	0.166667	0.003957	0.00382791	0	0.468035	0.1	0	1	1e-06	0.0402	0.01891	0.99	0	0.03	0.216	0.54096	0	0.014717	0.336415	1	0.436521	1e-06	0.042511	0.87	1.3e-05	0.15614	0.260113	0
Sample_068	0.124706	0.048754	0.035854	0	8e-09	0.54	0.051715	0	0.0168	0	0.133411	0.133411	0	0.1141	0.0211864	0.87	0	0.114824	0.26	0.005144	0.171654	0.171072	0.022464	0.0303246	0.108	0.266186	0.18	0	0.000153472	0.637614	0.0502	0.020345	0.25	0	0.87	0.6	0.182627	0	0.048229	0.124706	0.888889	0.576385	0.919738	0.0565572	0.69	0.500001	0.1141	0.260138	0
Sample_069	0	0.003341	0.003471	0	0.936893	0.215	0.004011	0	0.0249	0	0	0.00825	0	0.26073	0.0412028	0.43	0	0.001051	0.95	0.000827	0.031018	0.166668	0.001261	0.0108506	0.18	0.505965	0.1	0	0	0.047553	0.0612	0.01337	0.95	0	0.18	0.328	0	0	0.028198	0.019166	1	0.588166	0.050312	0.10381	0.84	0.123389	0.26073	0.260113	0.136
Sample_070	0	0.001001	0.03825	0	0.209335	0.305	0.071326	0	0.0817	0	0	0.010796	0	0.25518	0.00521835	0.57	0	0.019754	0.67	0.012769	0.088229	0.174242	0.015973	0.0283492	0.12	0.132477	0.01	0	0	0.011234	0.0277	0.046246	0.55	0	0.38	0.412	0	0	0.0678	0.050262	0.888889	0.254795	0.027936	0.0259692	0.72	0.029102	0.25518	0.260113	0
Sample_071	0	0.769275	0.036766	0.503112	0.0221602	0.765	0.155373	0	0.0762	0.769275	0.140555	0.140555	0	0.17179	0.0913163	0.61	0.269088	0.023009	0	0.00287	0.197523	0.167469	0.007409	0.00487805	0.158	0.342581	0.15	0	1	0.072438	0.0266	0.503112	0.01	0.155373	0.96	0.748	0	1	0.269088	0.097347	0.666667	0.822294	0.452063	0.436771	0.04	0.532369	0.17179	0.26012	0.11
Sample_072	0.382273	0.002287	4.9e-05	1	0.0117119	0.6	0.63701	0	0.242	0	0.3193	0.3193	0	0.33763	0.0119004	0.77	0.502221	0.00019	0.05	0	0.321236	0	0	0.0412316	0.14	0.339036	0.15	0	1	0.006549	0.1699	0.999672	0.08	0.63701	0.92	0.556	0	1	0.502221	0.382273	0.888889	0.647534	0.054008	4.4534e-08	0.19	0.033932	0.33763	0.260127	0.126
Sample_073	0	0.017839	0.003694	0	0.0434425	0.43	0.0171	0	0.027	0	0	0.004995	0	0.19535	0.00317442	0.56	0	0.003617	0.87	0.001051	0.010209	0.166777	0.002178	0.00176991	0	0.0885538	0.02	0	9.00393e-06	6e-06	0.0169	0.035114	0.97	0	0.08	0.308	0	0	0.008165	0.007175	0.888889	0.157604	1.3e-05	5.7569e-06	0.89	7e-06	0.19535	0.260113	0
Sample_074	0	0.004855	0.001022	0	0.00202619	0.22	0.000915	0	0.0034	0	0	0.000342	0	0.16116	0.00668146	0.41	0	0.000614	0.97	1.3e-05	0.00089	0.166669	5.4e-05	0.0234834	0	0.157879	0.05	0	4.52434e-07	0.003369	0.041	0.004547	0.96	0	0.01	0.216	0	0	0.000801	0.002076	1	0.286791	0.0357	2.41237e-06	0.97	0.017879	0.16116	0.260113	0
Sample_075	0	0.050741	0.008836	0.162589	0.974583	0.375	0.037757	0	0.1434	0	0	0.03159	0	0.25974	0.0215207	0.62	0	0.011994	0.04	0.002695	0.03986	0.166846	0.005808	0.0751671	0.262	0.150001	0.18	0	1	0.328228	0.0624	0.162589	0.03	0	0.44	0.6	0	1	0.036958	0.077357	0.888889	0.505721	0.607351	0.181146	0.09	0.359935	0.25974	0.260113	0.192
Sample_076	0.346397	0.001478	2.9e-05	1	1.59e-07	0.485	0.43134	0	0.25	0	0.319027	0.319027	0	0.38464	0.035703	0.39	0.330457	0.000143	0.05	0	0.449976	3e-06	0	0.0931349	0.214	0.41758	0.09	0	1	0	0.1394	0.999996	0.02	0.43134	0.85	0.6	0.145222	1	0.330457	0.346397	0.888889	0.489015	0.002704	0	0.69	6e-06	0.38464	0.314618	0.272
Sample_077	0	0.121005	0.00324	0.324524	1.065e-06	0.575	0.003941	0	0.0367	0.121005	0	0.025709	0	0.19168	0.00481165	0.4	0	0.00341	0.75	0.001513	0.038272	0.191765	0.002994	0.00420894	0.158	0.149839	0.05	0	1	0.046533	0.0619	0.324524	0.92	0	0.3	0.632	0	1	0.007334	0.061607	0.777778	0.48857	0.065743	0.206746	0.09	0.049795	0.19168	0.260113	0
Sample_078	0	0.02641	0.001696	0.184306	0.00805439	0.275	0.018098	0	0.024	0	0.319306	0.319306	0	0.21451	0.00654596	0.59	0	0.015572	0.82	0.003545	0.449976	0.180662	0.006174	0.00946172	0	0.197757	0.05	0	1	0.03549	0.0201	0.184306	0.9	0	0.05	0.6	0	0	0.030177	0.01815	0.777778	0.34292	0.030256	0.17737	0.17	0.02815	0.21451	0.260113	0
Sample_079	0	0.034276	0.000368	0	0.00330174	0.375	0.002168	0	0.0376	0	0	0.007626	0	0.18784	0.0064832	0.57	0	0.000216	0.79	5.6e-05	0.01176	0.166667	0.000307	0.00243902	0	0.393336	0.04	0	0.00339741	0.00782	0.0519	0.050702	0.34	0	0.65	0.6	0	0	0.002755	0.036056	1	0.442004	0.01249	0.182591	0.21	0.114301	0.18784	0.260113	0
Sample_080	0.300243	0.106101	0.048117	0	0.0189787	0.44	0.014404	0	0.1499	0.106101	0.371959	0.371959	1	0.21778	0.0215207	0.69	0	0.001299	0.02	0.007989	0.633641	0.166847	0.038008	0.0716406	0.246	0.106663	0.14	0	0.991745	0.488854	0.143	0.066719	0.02	0	0.87	0.66	0.438687	1	0.006062	0.300243	0.777778	0.488277	0.542452	0.085723	0.11	0.444886	0.21778	0.260121	0.122
Sample_081	0.283692	0.954635	0.039196	0.772945	0.125676	0.64	0.367664	0	0.1797	1	0.144393	0.144393	1	0.31103	0.00818727	0.4	0.3203	0.217647	0.05	0.037839	0.208856	0	0.122502	0.0473171	0.262	0.1451	0.12	1	1	0.014566	0.3951	0.772945	0.04	0.367664	0.96	0.696	0.289095	1	0.3203	0.283692	0.888889	0.692546	0.026851	0.101127	0.05	0.046705	0.31103	0.260113	0.206
Sample_082	0.220487	0.280984	0.086652	0.352031	0.993536	0.815	0.008442	0	0.203	0.280984	0.209927	0.209927	1	0.2143	0.056316	0.81	0	0.012054	0.04	0.012956	0.448452	0.276284	0.021661	0.158532	0.194	0.188959	0.18	1	9.99978e-13	0.958212	0.0909	0.352031	0.02	0	0.96	0.816	0.195217	1	0.075245	0.220487	1	0.567554	0.793848	0.437062	0.02	0.596772	0.2143	0.260113	0.132
Sample_083	0	0.012733	0.002347	0	0.940357	0.465	0.000394	0	0.0705	0	0	0.010873	0	0.20225	0.0112877	0.4	0	0.000146	0.31	6.8e-05	0.002742	0.171345	0.000227	0.0546662	0.15	0.365113	0.05	0	6.76e-10	0.045962	0.0185	0.007683	0.07	0	0.67	0.6	0	0	0.001155	0.011135	0.888889	0.282582	0.233896	0.0767391	0.7	0.277237	0.20225	0.260113	0.112
Sample_084	0	9e-06	0.001258	0	0.00571887	0.325	0.008253	0	0.0243	0	0	0.002437	0	0.19164	0.0285331	0.42	0	0.003597	0.71	0.000152	0.00774	0.166667	0.000263	0.00946172	0	0.542934	0.07	0	0	0.022142	0.0275	0.00346	0.81	0	0.3	0.408	0	0	0.010826	0.031712	1	0.237854	0.014018	0.0801076	0.23	0.011052	0.19164	0.260113	0
Sample_085	0.345077	0.094011	0.011097	0.377936	0.238887	0.695	0.012078	0	0.0123	0	0.319028	0.319028	1	0.18676	0.00636771	0.82	0	0.000373	0.03	0	0.449619	0.166667	1e-06	0.00243902	0.198	0.3307	0.08	1	0	0.364438	0.0298	0.377936	0.04	0	0.97	0.848	0.509709	1	0.082793	0.345077	1	0.820803	0.691278	0.299818	0.03	0.538938	0.18676	0.260114	0.146
Sample_086	0.125895	0.968228	0.023637	0.674694	4.07e-06	0.75	0.165034	0	0.0318	1	0.228558	0.228558	1	0.272	0.0165697	0.36	0	0.033991	0.51	0.037343	0.23024	0.166675	0.022164	0.0791733	0.264	0.276249	0.14	1	0	0.931527	0.058	0.674694	0.34	0.165034	0.8	0.604	0.292604	1	0.088977	0.125895	0.777778	0.726102	0.935186	0.00568399	0.7	0.800426	0.272	0.260114	0.176
Sample_087	0.110321	0.357149	0.142244	0.249662	0.597817	0.355	0.002693	0	0.0132	0.357149	0	0.014008	0	0.15065	0.0292675	0.4	0	0.001334	0.34	8e-06	0.03287	0.166667	4.3e-05	0.00420894	0	0.650027	0.03	0	0	0.01197	0.0342	0.249662	0.67	0	0.06	0.212	0	0	0.003444	0.110321	0.888889	0.508893	0.331132	0.375988	0.77	0.206266	0.15065	0.260113	0.128
Sample_088	0.338806	0.869646	0	0.415961	0.896554	0.605	0.683756	0	0.2157	0.869646	0.315083	0.315083	1	0.58143	0.0233794	0.56	0.311331	2.7e-05	0.01	0.001163	0.449936	0.166667	0.00223	0.389856	0.404	0.494983	0.29	1	1	0.056816	0.1052	0.415961	0.01	0.683756	0.99	0.684	0.577485	1	0.311331	0.338806	0.555556	0.558799	0.093146	8.7293e-06	0.13	0.408588	0.58143	0.2602	0.378
Sample_089	0.125171	0.681127	0.00131	0.562817	0.182066	0.51	0.061081	0	0.0773	0.681127	0	0.041835	0	0.40522	0.026671	0.71	0	0.004114	0.72	0.000526	0.373816	0.166667	0.000751	0.0889366	0.26	0.611091	0.1	0	0	0.006766	0.066	0.562817	0.66	0	0.31	0.392	0	0	0.070276	0.125171	0.888889	0.349975	0.039423	5.72021e-07	0.89	0.007454	0.40522	0.260311	0.268
Sample_090	0	0.049116	0.049629	0.168791	1.4e-08	0.455	0.042937	0	0.1602	0	0.319306	0.319306	0	0.35673	0.0164464	0.68	0.110813	0.082771	0.14	0.003664	0.449976	2.3e-05	0.003116	0.220137	0.234	0	0.1	0	1	0.390461	0.5417	0.168791	0.55	0	0.6	0.6	0	1	0.110813	0.099767	0.666667	0.477881	0.635028	0	0.82	0.539301	0.35673	0.260113	0.142
Sample_091	0.286973	0.031307	0.002325	0.16707	3.7e-08	0.905	0.401122	0	0.4705	0	0.319297	0.319297	1	0.39711	0.0327085	0.56	0.23838	0.001606	0	1.3e-05	0.449956	0.166667	2e-05	0.37374	0.35	0.482012	0.32	1	0.00160841	0.785551	0.0742	0.16707	0	0.401122	0.93	0.8	0	1	0.23838	0.286973	0.777778	0.437551	0.876043	0.0322346	0.06	0.955047	0.39711	0.260113	0.438
Sample_092	0.345077	0.319528	0.231554	0.732358	0.644103	0.55	0.330575	0	0.1212	0.319528	0.319306	0.319306	0	0.23719	0.0114128	0.27	0.288823	0.047266	0.05	3.1e-05	0.449976	0.166667	4.7e-05	0.0292413	0.168	0.231704	0.21	0	0	0	0.1309	0.732358	0.11	0.330575	0.7	0.6	0.547947	1	0.288823	0.345077	0.888889	0.474023	0	0.0218968	0.18	1e-06	0.23719	0.260113	0.158
Sample_093	0.762094	0.707794	0.992774	0.763142	2.1308e-05	0.78	0.774541	0.168413	0.1892	0.707794	0.319306	0.319306	0	0.44233	0.529706	0.41	0.430173	0.939309	0.01	0.168413	0.689768	0.653961	0.439659	0.0642387	0.302	0.66146	0.33	0	1	0.965946	0.2021	0.763142	0.01	0.774541	0.98	0.672	0.611542	1	0.430173	0.762094	0.666667	0.600016	0.963124	0.152216	0.13	0.972882	0.44233	0.312605	0.326
Sample_094	0.319814	0.003966	0	0	6.199e-06	0.615	0.00078	0	0.0792	0	0.145824	0.145824	0	0.17147	0.0102163	0.4	0	0	0.62	0	0.22802	0.166667	0	0.0281496	0.116	0.353647	0.07	0	0.000140401	0.008253	0.0623	0.002161	0.8	0	0.38	0.6	0	1	0.001699	0.319814	0.888889	0.417672	0.160035	2.873e-09	0.76	0.283155	0.17147	0.260113	0
Sample_095	0.738628	0.853118	0.422897	0.554427	0.000726313	0.775	0.787522	0.273039	0.2249	0.853118	0.752357	0.752357	1	0.49896	0.0575644	0.4	0.548827	0.583109	0.01	0.273039	0.793329	0.326829	0.36816	0.286623	0.406	0.316863	0.29	1	1	0.976278	0.1044	0.554427	0.04	0.787522	1	0.816	0.779409	1	0.548827	0.738628	0.333333	0.785474	0.938804	0.320843	0.1	0.986503	0.49896	0.260941	0.324
Sample_096	0.4463	0.882195	0.951999	0.265898	0.000450743	0.52	0.085741	0	0.0128	0.882195	0.389667	0.389667	1	0.3374	0.0084809	0.4	0	0.102186	0.12	0.067897	0.40953	0.25	0.099025	0.0142089	0.226	0.223887	0.05	1	0.999999	0.949218	0.606	0.265898	0.34	0	0.3	0.596	0.352418	1	0.056372	0.4463	0.666667	0.666317	0.925662	0.0472658	0.09	0.905471	0.3374	0.260113	0.23
Sample_097	0.560843	0.508016	0.388238	0.51512	0.4895	0.505	0.435031	0.258943	0.2447	0.508016	0.266883	0.266883	0	0.37275	0.0152222	0.41	0.547984	0.396204	0.46	0.258943	0.232123	0.701263	0.338363	0.263829	0.454	0.153178	0.14	0	3.3e-11	0.563853	0.0651	0.51512	0.37	0.435031	0.76	0.6	0.550727	1	0.547984	0.560843	0.555556	0.440813	0.04553	9.39175e-07	0.14	0.108554	0.37275	0.260113	0.518
Sample_098	0	6.4e-05	0.000295	0	0.000112235	0.02	0.000458	0	0.0076	0	0	0.001316	0	0.24374	0.0032815	0.41	0	0.000627	1	0.000137	0.002401	0.166667	0.000139	0.0105625	0	0.0985782	0.02	0	9.99978e-13	0	0.0401	0.001186	1	0	0.01	0.108	0	0	0.001431	0.006311	0.888889	0.257931	0.003766	3.00526e-06	0.96	9e-06	0.24374	0.260113	0
Sample_099	0.107179	0.129743	0.002889	0	6.9874e-05	0.44	0.026104	0	0.0762	0.129743	0	0.009828	0	0.13386	0.00636771	0.61	0	0.011177	0.12	1.3e-05	0.008926	0.166668	8.3e-05	0.0954667	0.194	0.29552	0.13	1	0.000466008	0.099485	0.1239	0.06705	0.09	0	0.96	0.6	0	1	0.010581	0.107179	0.444444	0.629314	0.330796	0.00283487	0.74	0.20626	0.13386	0.910876	0.116
Sample_100	0.208361	0.393235	0.000221	0.206004	0.384223	0.59	0.079196	0	0.2191	0.393235	0.319306	0.319306	0	0.27061	0.673047	0.8	0	0.018707	0.14	0.000222	0.449976	0.166667	0.000603	0.204563	0.28	0.640366	0.33	0	0	0.203043	0.0984	0.206004	0.46	0	0.84	0.56	0	1	0.060513	0.208361	0.666667	0.579012	0.279465	2.63e-10	0.76	0.733665	0.27061	0.263724	0.128
Sample_101	0	0.000402	3e-06	0	0.00821841	0.465	0.004889	0	0.0292	0	0	0.070079	0	0.1216	0.214204	0.71	0	9.3e-05	0.87	1.2e-05	0.449976	0.166667	2.1e-05	0.0120945	0	0.531124	0.1	0	1	0.119418	0.1456	0.007893	0.96	0	0.19	0.6	0	0	0.007212	0.071786	0.555556	0.556487	0.020085	3.19899e-06	0.75	0.109672	0.1216	0.260113	0
Sample_102	0	0.024543	0.044537	0	0.0124338	0.57	0.040284	0	0.1025	0	0	0.093056	0	0.1709	0.0141202	0.39	0	0.113074	0.13	0.027701	0.010056	0.25	0.026292	0.0239447	0.108	0.0515095	0.06	0	1	1.4e-05	0.3706	0.050162	0.55	0	0.4	0.6	0	1	0.066749	0.034377	0.777778	0.652852	0.024593	1.18855e-06	0.13	0.074795	0.1709	0.260115	0
Sample_103	0.345077	0.289899	0.000145	0.843823	0.999278	0.79	0.153061	0	0.4015	0.289899	0.319306	0.319306	1	0.23267	0.231436	0.35	0.105597	0.000231	0.1	4.8e-05	0.449976	0.166667	7e-05	0.0891483	0.258	0.721158	0.54	1	0	0.045015	0.0636	0.843823	0.07	0.153061	0.97	0.712	0.547948	1	0.105597	0.345077	0.777778	0.498709	0.082126	0.356253	0.11	0.152913	0.23267	0.260275	0.246
Sample_104	0	0.004888	0.000151	0	0	0.12	0.007729	0	0.0301	0	0	0.039665	0	0.16892	0.00783054	0.4	0	0.000248	0.97	0	0.069601	0.166667	2e-06	0.0112316	0	0.295078	0.06	0	1	0.014456	0.0631	0.039715	1	0	0.02	0.176	0	0	0.015914	0.058146	0.777778	0.21626	0.065258	6.00644e-07	0.98	0.036921	0.16892	0.260113	0
Sample_105	0.176752	0.993421	0.733578	1	0.343865	0.865	0.193776	0	0.6426	1	0.302503	0.302503	0	0.30195	0.123183	0.55	0	0.044228	0.03	0.00023	0.478184	0.166863	0.001346	0.391002	0.366	0.575696	0.61	0	1	0.636437	0.05	0.943462	0.01	0.193776	0.66	0.72	0	1	0.058079	0.176752	0.222222	0.760301	0.935526	0.151505	0.1	0.759517	0.30195	0.260113	0.378
[truncated: 11 more columns]

[truncated: 4 more sheets: SC2_Function_CD vs nonIBD, SC2_Function_UC vs nonIBD, SC2_Function_CD vs UC, Gold Standard]
